# Supplementary material for: Mining the soluble chloroplast proteome by affinity chromatography
Source: Proteomics. 2011 Feb 25;11(7):1287–99. doi: 10.1002/pmic.201000495 (PMC3531887; doi:10.1002/pmic.201000495)
Supplement: Supplementary file 2 [file pmic0011-1287-SD2.xls]

## Sheet: 448 identified proteins
Supporting Information Table S1. All 448 idenitified proteins AGI codes of all proteins together with functional annotation from TAIR9 and TargetP prediction are shown (C=chloroplast; M=mitochondrion; S=secretory system; --- =other localization). *Chloroplast-encoded proteins were not subjected to targeting prediction. Whether or not a protein was identified with the ATP/PurB and/or Eu3+ strategy…
AGI code	TAIR9 annotation	ATP/PurB	Eu3+	TargetP
376 known chloroplast proteins
AT1G01090	PDH-E1 ALPHA | PDH-E1 ALPHA (PYRUVATE DEHYDROGENASE E1 ALPHA); pyruvate dehydrogenase (acetyl-transferring)	+	+	C
AT1G02150	pentatricopeptide (PPR) repeat-containing protein	+	-	M
AT1G03475	LIN2, HEMF1, ATCPO-I | LIN2 (LESION INITIATION 2); coproporphyrinogen oxidase	+	+	C
AT1G04420	aldo/keto reductase family protein	+	-	C
AT1G05190	emb2394 | emb2394 (embryo defective 2394); structural constituent of ribosome	-	+	C
AT1G06190	ATP binding / ATPase, coupled to transmembrane movement of ions, phosphorylative mechanism	-	+	C
AT1G07320	RPL4 | RPL4; poly(U) binding / structural constituent of ribosome	-	+	C
AT1G08490	ATSUFS, SUFS, ATCPNIFS, ATNFS2, CPNIFS | CPNIFS (CHLOROPLASTIC NIFS-LIKE CYSTEINE DESULFURASE); cysteine desulfurase/ selenocysteine lyase/ transaminase	+	+	C
AT1G08520	PDE166, CHLD | CHLD; ATP binding / magnesium chelatase/ nucleoside-triphosphatase/ nucleotide binding	+	+	C
AT1G08550	NPQ1, AVDE1 | NPQ1 (NON-PHOTOCHEMICAL QUENCHING 1); violaxanthin de-epoxidase	+	-	---
AT1G09340	CRB, CSP41B | CRB (CHLOROPLAST RNA BINDING); binding / catalytic/ coenzyme binding	+	+	---
AT1G09795	ATATP-PRT2, HISN1B | ATATP-PRT2 (ATP PHOSPHORIBOSYL TRANSFERASE 2); ATP phosphoribosyltransferase	+	-	C
AT1G09830	phosphoribosylamine--glycine ligase (PUR2)	+	-	C
AT1G11860	aminomethyltransferase, putative	+	-	M
AT1G11870	ATSRS, SRS | SRS (SERYL-TRNA SYNTHETASE); serine-tRNA ligase	+	-	M
AT1G12230	transaldolase, putative	+	-	C
AT1G12250	thylakoid lumenal protein-related	-	+	C
AT1G12900	GAPA-2 | GAPA-2 (GLYCERALDEHYDE 3-PHOSPHATE DEHYDROGENASE A SUBUNIT 2); NAD or NADH binding / binding / catalytic/ glyceraldehyde-3-phosphate dehydrogenase (phosphorylating)/ glyceraldehyde-3-phosphate dehydrogenase	+	+	C
AT1G14030	ribulose-1,5 bisphosphate carboxylase oxygenase large subunit N-methyltransferase, putative	+	-	C
AT1G14810	semialdehyde dehydrogenase family protein	+	-	C
AT1G16030	Hsp70b | Hsp70b (heat shock protein 70B); ATP binding	+	-	---
AT1G16080	unknown protein	-	+	C
AT1G16720	HCF173 | HCF173 (high chlorophyll fluorescence phenotype 173); binding / catalytic/ transcription repressor	+	+	C
AT1G16880	uridylyltransferase-related	+	+	C
AT1G17220	FUG1 | FUG1 (fu-gaeri1); translation initiation factor	+	-	C
AT1G17650	GLYR2, GR2 | GLYR2 (GLYOXYLATE REDUCTASE 2); glyoxylate reductase (NADP)/ phosphogluconate dehydrogenase (decarboxylating)	+	-	C
AT1G18500	MAML-4, IPMS1 | MAML-4 (METHYLTHIOALKYLMALATE SYNTHASE-LIKE 4); 2-isopropylmalate synthase	+	-	C
AT1G20340	DRT112, PETE2 | DRT112; copper ion binding / electron carrier	-	+	C
AT1G21600	PTAC6 | PTAC6 (PLASTID TRANSCRIPTIONALLY ACTIVE6)	+	+	C
AT1G23180	armadillo/beta-catenin repeat family protein	+	+	C
AT1G23740	oxidoreductase, zinc-binding dehydrogenase family protein	+	+	C
AT1G24610	SET domain-containing protein	+	+	C
AT1G26090	unknown protein	+	-	C
AT1G27510	INVOLVED IN: response to singlet oxygen; LOCATED IN: thylakoid membrane; EXPRESSED IN: 22 plant structures; EXPRESSED DURING: 13 growth stages; BEST Arabidopsis thaliana protein match is: EX1 (EXECUTER1) (TAIR:AT4G33630.2); Has 213 Blast hits to 208 proteins in 76 species: Archae - 0; Bacteria - 13; Metazoa - 63; Fungi - 31; Plants - 69; Viruses - 0; Other Eukaryotes - 37 (source: NCBI BLink).	+	+	C
AT1G29900	CARB | CARB (CARBAMOYL PHOSPHATE SYNTHETASE B); ATP binding / carbamoyl-phosphate synthase/ catalytic	+	+	C
AT1G29910	CAB3, AB180, LHCB1.2 | CAB3 (CHLOROPHYLL A/B BINDING PROTEIN 3); chlorophyll binding	+	-	C
AT1G30120	PDH-E1 BETA | PDH-E1 BETA (PYRUVATE DEHYDROGENASE E1 BETA); pyruvate dehydrogenase (acetyl-transferring)	+	-	C
AT1G31160	zinc-binding protein, putative / protein kinase C inhibitor, putative	-	+	C
AT1G31180	3-isopropylmalate dehydrogenase, chloroplast, putative	+	-	M
AT1G31190	IMPL1 | IMPL1 (MYO-INOSITOL MONOPHOSPHATASE LIKE 1); 3'(2'),5'-bisphosphate nucleotidase/ inositol or phosphatidylinositol phosphatase/ inositol-1(or 4)-monophosphatase	+	-	C
AT1G32060	PRK | PRK (PHOSPHORIBULOKINASE); ATP binding / phosphoribulokinase/ protein binding	+	+	C
AT1G32160	unknown protein	+	+	C
AT1G32200	ATS1, ACT1 | ATS1; glycerol-3-phosphate O-acyltransferase	+	-	C
AT1G32500	ATNAP6 | ATNAP6 (NON-INTRINSIC ABC PROTEIN 6); protein binding / transporter	+	+	C
AT1G32900	starch synthase, putative	+	-	C
AT1G32990	PRPL11 | PRPL11 (PLASTID RIBOSOMAL PROTEIN L11); structural constituent of ribosome	-	+	C
AT1G35680	50S ribosomal protein L21, chloroplast / CL21 (RPL21)	-	+	C
AT1G42970	GAPB | GAPB (GLYCERALDEHYDE-3-PHOSPHATE DEHYDROGENASE B SUBUNIT); glyceraldehyde-3-phosphate dehydrogenase (NADP+)/ glyceraldehyde-3-phosphate dehydrogenase	+	+	C
AT1G48350	ribosomal protein L18 family protein	-	+	C
AT1G48420	D-CDES | D-CDES (D-CYSTEINE DESULFHYDRASE); 1-aminocyclopropane-1-carboxylate deaminase/ D-cysteine desulfhydrase/ catalytic	+	-	M
AT1G48520	GATB | GATB (GLU-ADT SUBUNIT B); carbon-nitrogen ligase, with glutamine as amido-N-donor / glutaminyl-tRNA synthase (glutamine-hydrolyzing)/ ligase	+	-	M
AT1G48850	EMB1144 | EMB1144 (embryo defective 1144); chorismate synthase	+	+	C
AT1G49630	ATPREP2 | ATPREP2 (ARABIDOPSIS THALIANA PRESEQUENCE PROTEASE 2); catalytic/ metal ion binding / metalloendopeptidase/ metallopeptidase/ zinc ion binding	+	+	C
AT1G50900	FUNCTIONS IN: molecular_function unknown; INVOLVED IN: biological_process unknown; LOCATED IN: chloroplast, chloroplast stroma; EXPRESSED IN: 22 plant structures; EXPRESSED DURING: 13 growth stages; CONTAINS InterPro DOMAIN/s: Ankyrin (InterPro:IPR002110); Has 30 Blast hits to 30 proteins in 12 species: Archae - 0; Bacteria - 0; Metazoa - 0; Fungi - 0; Plants - 27; Viruses - 0; Other Eukaryotes -…	-	+	C
AT1G53280	DJ-1 family protein	+	-	C
AT1G55480	binding / protein binding	-	+	C
AT1G55490	CPN60B, LEN1 | CPN60B (CHAPERONIN 60 BETA); ATP binding / protein binding	+	+	C
AT1G56050	GTP-binding protein-related	+	-	C
AT1G56190	phosphoglycerate kinase, putative	+	+	C
AT1G60950	FED A, ATFD2 | FED A; 2 iron, 2 sulfur cluster binding / electron carrier/ iron-sulfur cluster binding	-	+	C
AT1G62640	KAS III | KAS III (3-KETOACYL-ACYL CARRIER PROTEIN SYNTHASE III); 3-oxoacyl-[acyl-carrier-protein] synthase/ catalytic/ transferase, transferring acyl groups other than amino-acyl groups	+	-	C
AT1G62750	ATSCO1, ATSCO1/CPEF-G, SCO1 | SCO1 (SNOWY COTYLEDON 1); ATP binding / translation elongation factor/ translation factor, nucleic acid binding	+	+	C
AT1G62780	unknown protein	-	+	C
AT1G63610	unknown protein	+	+	C
AT1G63770	peptidase M1 family protein	-	+	C
AT1G63940	MDAR6 | monodehydroascorbate reductase, putative	+	-	C
AT1G63970	ISPF, MECPS | ISPF; 2-C-methyl-D-erythritol 2,4-cyclodiphosphate synthase	-	+	C
AT1G64190	6-phosphogluconate dehydrogenase family protein	+	+	S
AT1G64510	ribosomal protein S6 family protein	-	+	C
AT1G65260	PTAC4 | PTAC4 (PLASTID TRANSCRIPTIONALLY ACTIVE4)	-	+	C
AT1G66430	pfkB-type carbohydrate kinase family protein	+	-	C
AT1G67090	RBCS1A | RBCS1A (RIBULOSE BISPHOSPHATE CARBOXYLASE SMALL CHAIN 1A); copper ion binding / ribulose-bisphosphate carboxylase	-	+	C
AT1G67280	lactoylglutathione lyase, putative / glyoxalase I, putative	+	-	C
AT1G69740	HEMB1 | HEMB1; catalytic/ metal ion binding / porphobilinogen synthase	+	+	C
AT1G70200	RNA recognition motif (RRM)-containing protein	-	+	C
AT1G70570	anthranilate phosphoribosyltransferase, putative	+	-	C
AT1G70820	phosphoglucomutase, putative / glucose phosphomutase, putative	+	-	C
AT1G73060	unknown protein	-	+	C
AT1G74030	enolase, putative	+	-	C
AT1G74470	geranylgeranyl reductase	+	-	C
AT1G74640	unknown protein	+	-	C
AT1G74960	FAB1, KAS2 | FAB1 (FATTY ACID BIOSYNTHESIS 1); 3-oxoacyl-[acyl-carrier-protein] synthase/ fatty-acid synthase	+	-	C
AT1G74970	RPS9, TWN3 | RPS9 (RIBOSOMAL PROTEIN S9); structural constituent of ribosome	-	+	C
AT1G75330	OTC | OTC (ORNITHINE CARBAMOYLTRANSFERASE); amino acid binding / carboxyl- or carbamoyltransferase/ ornithine carbamoyltransferase	+	-	C
AT1G75350	emb2184 | emb2184 (embryo defective 2184); structural constituent of ribosome	-	+	C
AT1G75460	ATP-dependent protease La (LON) domain-containing protein	-	+	C
AT1G76080	ATCDSP32, CDSP32 | CDSP32 (CHLOROPLASTIC DROUGHT-INDUCED STRESS PROTEIN OF 32 KD)	+	+	C
AT1G76180	ERD14 | ERD14 (EARLY RESPONSE TO DEHYDRATION 14); calcium ion binding	-	+	---
AT1G76730	5-formyltetrahydrofolate cyclo-ligase family protein	+	-	C
AT1G77490	TAPX | TAPX (THYLAKOIDAL ASCORBATE PEROXIDASE); L-ascorbate peroxidase	+	+	C
AT1G78630	emb1473 | emb1473 (embryo defective 1473); structural constituent of ribosome	-	+	C
AT1G79850	RPS17, CS17, PRPS17 | RPS17 (RIBOSOMAL PROTEIN S17); structural constituent of ribosome	-	+	C
AT1G80380	phosphoribulokinase/uridine kinase-related	+	+	C
AT1G80560	3-isopropylmalate dehydrogenase, chloroplast, putative	+	+	C
AT1G80600	WIN1 | WIN1 (HOPW1-1-INTERACTING 1); N2-acetyl-L-ornithine:2-oxoglutarate 5-aminotransferase/ catalytic/ pyridoxal phosphate binding / transaminase	+	-	C
AT2G01140	fructose-bisphosphate aldolase, putative	+	+	C
AT2G02500	ISPD, ATMEPCT, MCT | ISPD; 2-C-methyl-D-erythritol 4-phosphate cytidylyltransferase	-	+	M
AT2G04030	CR88, EMB1956, HSP90.5 | CR88; ATP binding	+	+	C
AT2G04530	CPZ, TRZ2 | CPZ; 3'-tRNA processing endoribonuclease	+	-	C
AT2G04700	ferredoxin thioredoxin reductase catalytic beta chain family protein	-	+	C
AT2G04842	EMB2761 | EMB2761 (EMBRYO DEFECTIVE 2761); ATP binding / aminoacyl-tRNA ligase/ ligase, forming aminoacyl-tRNA and related compounds / nucleotide binding / threonine-tRNA ligase	+	-	C
AT2G05990	MOD1, ENR1 | MOD1 (MOSAIC DEATH 1); enoyl-[acyl-carrier-protein] reductase (NADH)/ enoyl-[acyl-carrier-protein] reductase/ oxidoreductase	+	+	C
AT2G14260	PIP | PIP; aminopeptidase	+	-	S
AT2G15620	NIR1, NIR, ATHNIR | NIR1 (NITRITE REDUCTASE 1); ferredoxin-nitrate reductase/ nitrite reductase (NO-forming)	+	-	C
AT2G16570	ATASE, ATASE1 | ATASE1 (GLN PHOSPHORIBOSYL PYROPHOSPHATE AMIDOTRANSFERASE 1); amidophosphoribosyltransferase	+	-	C
AT2G19870	tRNA/rRNA methyltransferase (SpoU) family protein	+	+	M
AT2G19940	N-acetyl-gamma-glutamyl-phosphate reductase/ NAD or NADH binding / binding / catalytic/ oxidoreductase, acting on the aldehyde or oxo group of donors, NAD or NADP as acceptor / protein dimerization	+	-	C
AT2G20890	PSB29, THF1 | PSB29	-	+	C
AT2G21170	TIM | TIM (TRIOSEPHOSPHATE ISOMERASE); catalytic/ triose-phosphate isomerase	+	+	C
AT2G21385	unknown protein	+	+	C
AT2G21530	forkhead-associated domain-containing protein / FHA domain-containing protein	-	+	C
AT2G22230	beta-hydroxyacyl-ACP dehydratase, putative	-	+	C
AT2G22250	ATAAT, AAT, MEE17 | aminotransferase class I and II family protein	+	-	C
AT2G23670	YCF37 | YCF37 (Arabidopsis homolog of Synechocystis YCF37)	-	+	C
AT2G25830	YebC-related	+	-	C
AT2G25840	OVA4 | OVA4 (ovule abortion 4); ATP binding / aminoacyl-tRNA ligase/ nucleotide binding / tryptophan-tRNA ligase	+	-	C
AT2G26930	ATCDPMEK, PDE277, ISPE | ATCDPMEK (4-(CYTIDINE 5'-PHOSPHO)-2-C-METHYL-D-ERITHRITOL KINASE); 4-(cytidine 5'-diphospho)-2-C-methyl-D-erythritol kinase	+	-	C
AT2G27680	aldo/keto reductase family protein	+	+	C
AT2G28000	CPN60A, CH-CPN60A, SLP | CPN60A (CHAPERONIN-60ALPHA); ATP binding / protein binding	+	+	C
AT2G28190	CSD2, CZSOD2 | CSD2 (COPPER/ZINC SUPEROXIDE DISMUTASE 2); superoxide dismutase	-	+	C
AT2G28605	Encodes a PsbP domain-OEC23 like protein localized in thylakoid (peripheral-lumenal side).	-	+	C
AT2G29690	ASA2, ATHANSYNAB | ASA2 (ANTHRANILATE SYNTHASE 2); anthranilate synthase	+	-	C
AT2G30170	catalytic	-	+	C
AT2G30200	[acyl-carrier-protein] S-malonyltransferase/ binding / catalytic/ transferase	+	-	C
AT2G30790	PSBP-2 | PSBP-2 (photosystem II subunit P-2); calcium ion binding	-	+	C
AT2G31810	acetolactate synthase small subunit, putative	+	-	C
AT2G33430	DAL1, DAL | DAL1 (DIFFERENTIATION AND GREENING-LIKE 1)	-	+	M
AT2G33800	ribosomal protein S5 family protein	-	+	C
AT2G34640	PTAC12 | PTAC12 (PLASTID TRANSCRIPTIONALLY ACTIVE12)	-	+	C
AT2G35040	AICARFT/IMPCHase bienzyme family protein	+	-	C
AT2G35410	33 kDa ribonucleoprotein, chloroplast, putative / RNA-binding protein cp33, putative	+	+	C
AT2G35490	plastid-lipid associated protein PAP, putative	+	+	C
AT2G35500	shikimate kinase-related	+	-	C
AT2G36250	FTSZ2-1, ATFTSZ2-1 | FTSZ2-1; protein binding / structural molecule	+	-	C
AT2G36390	SBE2.1, BE3 | SBE2.1 (starch branching enzyme 2.1); 1,4-alpha-glucan branching enzyme	-	+	C
AT2G37220	29 kDa ribonucleoprotein, chloroplast, putative / RNA-binding protein cp29, putative	+	+	C
AT2G37500	arginine biosynthesis protein ArgJ family	-	+	C
AT2G37660	binding / catalytic/ coenzyme binding	+	+	C
AT2G38270	CXIP2, ATGRX2 | CXIP2 (CAX-INTERACTING PROTEIN 2); electron carrier/ protein disulfide oxidoreductase	+	-	C
AT2G39080	binding / catalytic	+	-	C
AT2G39730	RCA | RCA (RUBISCO ACTIVASE); ADP binding / ATP binding / enzyme regulator/ ribulose-1,5-bisphosphate carboxylase/oxygenase activator	+	+	C
AT2G40300	ATFER4 | ATFER4 (ferritin 4); binding / ferric iron binding / oxidoreductase/ transition metal ion binding	-	+	C
AT2G40490	HEME2 | HEME2; uroporphyrinogen decarboxylase	+	+	C
AT2G41220	GLU2 | GLU2 (GLUTAMATE SYNTHASE 2); glutamate synthase (ferredoxin)	+	+	C
AT2G43030	ribosomal protein L3 family protein	-	+	C
AT2G44920	thylakoid lumenal 15 kDa protein, chloroplast	-	+	C
AT2G45290	transketolase, putative	+	+	C
AT2G45300	3-phosphoshikimate 1-carboxyvinyltransferase / 5-enolpyruvylshikimate-3-phosphate / EPSP synthase	+	+	C
AT2G45440	DHDPS2 | DHDPS2 (DIHYDRODIPICOLINATE SYNTHASE); catalytic/ dihydrodipicolinate synthase/ lyase	+	-	C
AT2G47450	CAO, CPSRP43 | CAO (CHAOS); chromatin binding	+	+	C
AT2G47940	DEGP2 | DEGP2; serine-type endopeptidase/ serine-type peptidase	+	+	C
AT2G48120	PAC | PAC (PALE CRESS)	-	+	C
AT3G01120	MTO1, CGS, ATCYS1, CGS1 | MTO1 (METHIONINE OVERACCUMULATION 1); cystathionine gamma-synthase	-	+	C
AT3G01180	AtSS2 | AtSS2 (starch synthase 2); transferase, transferring glycosyl groups	+	-	C
AT3G01480	CYP38 | CYP38 (cyclophilin 38); peptidyl-prolyl cis-trans isomerase	-	+	C
AT3G01500	CA1 | CA1 (CARBONIC ANHYDRASE 1); carbonate dehydratase/ zinc ion binding	+	+	---
AT3G02630	acyl-(acyl-carrier-protein) desaturase, putative / stearoyl-ACP desaturase, putative	+	+	C
AT3G02660	emb2768 | emb2768 (EMBRYO DEFECTIVE 2768); ATP binding / RNA binding / aminoacyl-tRNA ligase/ nucleotide binding / tyrosine-tRNA ligase	+	+	C
AT3G03630	CS26 | CS26; cysteine synthase	+	+	C
AT3G03710	RIF10 | RIF10 (resistant to inhibition with FSM 10); 3'-5'-exoribonuclease/ RNA binding / nucleic acid binding / polyribonucleotide nucleotidyltransferase	-	+	C
AT3G03890	FMN binding	-	+	C
AT3G04550	unknown protein	+	+	C
AT3G04790	ribose 5-phosphate isomerase-related	+	+	C
AT3G05350	aminopeptidase/ hydrolase	+	-	C
AT3G06350	EMB3004, MEE32 | MEE32 (MATERNAL EFFECT EMBRYO ARREST 32); 3-dehydroquinate dehydratase/ NADP or NADPH binding / binding / catalytic/ shikimate 5-dehydrogenase	+	-	C
AT3G10350	anion-transporting ATPase family protein	+	-	C
AT3G10670	ATNAP7 | ATNAP7; ATPase, coupled to transmembrane movement of substances / protein binding / transporter	+	+	C
AT3G11630	2-cys peroxiredoxin, chloroplast (BAS1)	+	+	C
AT3G12080	emb2738 | emb2738 (embryo defective 2738); GTP binding	+	-	C
AT3G13470	chaperonin, putative	+	+	C
AT3G13490	OVA5, ATKRS-2 | OVA5 (OVULE ABORTION 5); ATP binding / aminoacyl-tRNA ligase/ lysine-tRNA ligase/ nucleic acid binding / nucleotide binding	+	+	M
AT3G14390	diaminopimelate decarboxylase, putative / DAP carboxylase, putative	+	+	C
AT3G14420	(S)-2-hydroxy-acid oxidase, peroxisomal, putative / glycolate oxidase, putative / short chain alpha-hydroxy acid oxidase, putative	+	+	---
AT3G14900	unknown protein	+	+	C
AT3G14930	HEME1 | HEME1; uroporphyrinogen decarboxylase	+	-	C
AT3G15190	chloroplast 30S ribosomal protein S20, putative	-	+	C
AT3G16000	MFP1 | MFP1 (MAR BINDING FILAMENT-LIKE PROTEIN 1); DNA binding	-	+	C
AT3G17170	RFC3 | RFC3 (REGULATOR OF FATTY-ACID COMPOSITION 3); structural constituent of ribosome	-	+	C
AT3G17470	ATCRSH | RelA/SpoT domain-containing protein / calcium-binding EF-hand family protein	+	-	C
AT3G17810	dihydroorotate dehydrogenase family protein / dihydroorotate oxidase family protein	+	-	C
AT3G18270	CYP77A5P | CYP77A5P; catalytic	+	-	C
AT3G19170	ATPREP1, ATZNMP | ATPREP1 (PRESEQUENCE PROTEASE 1); metalloendopeptidase	+	+	C
AT3G20330	aspartate carabmoyltransferase, chloroplast / aspartate transcarbamylase / ATCase (PYRB)	+	-	C
AT3G20390	endoribonuclease L-PSP family protein	-	+	C
AT3G22890	APS1 | APS1 (ATP SULFURYLASE 1); sulfate adenylyltransferase (ATP)	+	+	C
AT3G22960	PKP1, PKP-ALPHA | PKP-ALPHA; pyruvate kinase	+	-	C
AT3G23700	S1 RNA-binding domain-containing protein	+	-	C
AT3G23940	dehydratase family	+	+	C
AT3G24430	HCF101 | HCF101 (HIGH-CHLOROPHYLL-FLUORESCENCE 101); ATP binding	+	-	C
AT3G25660	glutamyl-tRNA(Gln) amidotransferase, putative	+	-	C
AT3G25920	RPL15 | RPL15; structural constituent of ribosome	-	+	C
AT3G26060	ATPRX Q | ATPRX Q; antioxidant/ peroxiredoxin	-	+	C
AT3G26740	CCL | CCL (CCR-LIKE)	-	+	C
AT3G26900	shikimate kinase family protein	-	+	C
AT3G27160	GHS1 | GHS1 (GLUCOSE HYPERSENSITIVE 1); structural constituent of ribosome	-	+	C
AT3G27740	CARA | CARA (CARBAMOYL PHOSPHATE SYNTHETASE A); carbamoyl-phosphate synthase (glutamine-hydrolyzing)/ carbamoyl-phosphate synthase/ catalytic	+	+	C
AT3G27830	RPL12-A, RPL12 | RPL12-A (RIBOSOMAL PROTEIN L12-A); structural constituent of ribosome	-	+	C
AT3G29240	unknown protein	-	+	C
AT3G29320	glucan phosphorylase, putative	-	+	C
AT3G44890	RPL9 | RPL9 (RIBOSOMAL PROTEIN L9); structural constituent of ribosome	-	+	C
AT3G46100	ATHRS1 | ATHRS1 (HISTIDYL-TRNA SYNTHETASE 1); histidine-tRNA ligase	+	-	M
AT3G46780	PTAC16 | PTAC16 (PLASTID TRANSCRIPTIONALLY ACTIVE 16); binding / catalytic	-	+	C
AT3G47520	MDH | MDH (MALATE DEHYDROGENASE); L-malate dehydrogenase/ binding / catalytic/ malate dehydrogenase/ oxidoreductase/ oxidoreductase, acting on the CH-OH group of donors, NAD or NADP as acceptor	+	+	C
AT3G48420	haloacid dehalogenase-like hydrolase family protein	+	-	C
AT3G48730	GSA2 | GSA2 (glutamate-1-semialdehyde 2,1-aminomutase 2); catalytic/ glutamate-1-semialdehyde 2,1-aminomutase/ pyridoxal phosphate binding / transaminase	+	+	C
AT3G50820	PSBO2, PSBO-2, OEC33 | PSBO2 (PHOTOSYSTEM II SUBUNIT O-2); oxygen evolving/ poly(U) binding	+	+	C
AT3G52180	ATPTPKIS1, DSP4, SEX4 | SEX4 (STARCH-EXCESS 4); polysaccharide binding / protein tyrosine/serine/threonine phosphatase	+	+	C
AT3G52380	CP33, PDE322 | CP33; RNA binding	+	+	C
AT3G52960	peroxiredoxin type 2, putative	-	+	C
AT3G53130	LUT1, CYP97C1 | LUT1 (LUTEIN DEFICIENT 1); epsilon hydroxylase/ oxygen binding	+	-	C
AT3G53580	diaminopimelate epimerase family protein	+	+	C
AT3G54050	fructose-1,6-bisphosphatase, putative / D-fructose-1,6-bisphosphate 1-phosphohydrolase, putative / FBPase, putative	+	+	C
AT3G54210	ribosomal protein L17 family protein	-	+	C
AT3G54660	GR, EMB2360, ATGR2 | GR (GLUTATHIONE REDUCTASE); ATP binding / glutathione-disulfide reductase	+	+	C
AT3G55400	OVA1 | OVA1 (OVULE ABORTION 1); ATP binding / aminoacyl-tRNA ligase/ methionine-tRNA ligase/ nucleotide binding	+	-	C
AT3G55760	unknown protein	+	+	C
AT3G55800	SBPASE | SBPASE (sedoheptulose-bisphosphatase); phosphoric ester hydrolase/ sedoheptulose-bisphosphatase	+	+	C
AT3G57610	ADSS | ADSS (ADENYLOSUCCINATE SYNTHASE); adenylosuccinate synthase	+	-	C
AT3G58140	phenylalanyl-tRNA synthetase class IIc family protein	+	-	C
AT3G58610	ketol-acid reductoisomerase	+	+	C
AT3G59760	OASC, ATCS-C | OASC (O-ACETYLSERINE (THIOL) LYASE ISOFORM C); ATP binding / cysteine synthase	+	+	C
AT3G59890	dihydrodipicolinate reductase family protein	+	-	C
AT3G59980	tRNA-binding region domain-containing protein	-	+	C
AT3G60750	transketolase, putative	+	+	C
AT3G62030	ROC4 | peptidyl-prolyl cis-trans isomerase, chloroplast / cyclophilin / rotamase / cyclosporin A-binding protein (ROC4)	+	+	C
AT3G62410	CP12-2, CP12 | CP12-2; protein binding	-	+	C
AT3G62910	APG3 | APG3 (ALBINO AND PALE GREEN); translation release factor/ translation release factor, codon specific	+	+	C
AT3G63190	RRF | RRF (RIBOSOME RECYCLING FACTOR, CHLOROPLAST PRECURSOR)	-	+	C
AT3G63490	ribosomal protein L1 family protein	+	+	C
AT4G00620	tetrahydrofolate dehydrogenase/cyclohydrolase, putative	+	-	C
AT4G01310	ribosomal protein L5 family protein	-	+	C
AT4G01800	preprotein translocase secA subunit, putative	+	+	C
AT4G01900	PII, GLB1 | GLB1 (GLNB1 HOMOLOG); acetylglutamate kinase regulator	-	+	C
AT4G02510	TOC159, TOC86, PPI2, TOC160, ATTOC159 | TOC159 (TRANSLOCON AT THE OUTER ENVELOPE MEMBRANE OF CHLOROPLASTS 159); transmembrane receptor	-	+	---
AT4G02530	chloroplast thylakoid lumen protein	-	+	C
AT4G02770	PSAD-1 | PSAD-1 (photosystem I subunit D-1)	-	+	C
AT4G03520	ATHM2 | ATHM2; enzyme activator	-	+	C
AT4G04350	EMB2369 | EMB2369 (EMBRYO DEFECTIVE 2369); ATP binding / aminoacyl-tRNA ligase/ leucine-tRNA ligase/ nucleotide binding	-	+	C
AT4G04640	ATPC1 | ATPC1; enzyme regulator	-	+	C
AT4G04770	ATABC1, LAF6, ATNAP1 | ATABC1 (ATP BINDING CASSETTE PROTEIN 1); ATPase, coupled to transmembrane movement of substances / protein binding / transporter	+	-	C
AT4G05090	inositol monophosphatase family protein	+	-	M
AT4G05180	PSBQ, PSBQ-2, PSII-Q | PSBQ-2; calcium ion binding	-	+	C
AT4G09020	ATISA3, ISA3 | ISA3 (ISOAMYLASE 3); alpha-amylase/ isoamylase	+	+	C
AT4G09040	RNA recognition motif (RRM)-containing protein	+	+	C
AT4G10750	HpcH/HpaI aldolase family protein	-	+	C
AT4G12060	Clp amino terminal domain-containing protein	-	+	C
AT4G13430	IIL1 | IIL1 (ISOPROPYL MALATE ISOMERASE LARGE SUBUNIT 1); 4 iron, 4 sulfur cluster binding / hydro-lyase/ lyase	+	+	C
AT4G14890	ferredoxin family protein	-	+	C
AT4G15110	CYP97B3 | CYP97B3; electron carrier/ heme binding / iron ion binding / monooxygenase/ oxygen binding	+	-	M
AT4G15560	CLA1, DEF, CLA, DXS, DXPS2 | CLA1 (CLOROPLASTOS ALTERADOS 1); 1-deoxy-D-xylulose-5-phosphate synthase	+	+	C
AT4G18810	binding / catalytic/ transcription repressor	+	-	C
AT4G20360	ATRAB8D, ATRABE1B | ATRABE1B (ARABIDOPSIS RAB GTPASE HOMOLOG E1B); GTP binding / GTPase/ translation elongation factor	+	+	C
AT4G20960	cytidine/deoxycytidylate deaminase family protein	+	-	C
AT4G21990	APR3, PRH-26, PRH26, ATAPR3 | APR3 (APS REDUCTASE 3); adenylyl-sulfate reductase	-	+	C
AT4G23100	RML1, PAD2, GSH1, CAD2, ATECS1, GSHA | GSH1 (GLUTAMATE-CYSTEINE LIGASE); glutamate-cysteine ligase	+	+	C
AT4G23890	unknown protein	-	+	C
AT4G24280	cpHsc70-1 | cpHsc70-1 (chloroplast heat shock protein 70-1); ATP binding	+	+	C
AT4G24620	PGI1, PGI | PGI1 (PHOSPHOGLUCOSE ISOMERASE 1); glucose-6-phosphate isomerase	+	-	C
AT4G24770	RBP31, ATRBP31, CP31, ATRBP33 | RBP31 (31-KDA RNA BINDING PROTEIN); RNA binding / poly(U) binding	+	+	C
AT4G24830	arginosuccinate synthase family	+	+	C
AT4G25050	ACP4 | ACP4 (acyl carrier protein 4); acyl carrier	-	+	C
AT4G26300	emb1027 | emb1027 (embryo defective 1027); ATP binding / aminoacyl-tRNA ligase/ arginine-tRNA ligase/ nucleotide binding	+	+	---
AT4G26500	EMB1374, CPSUFE, ATSUFE, SUFE1 | CPSUFE (CHLOROPLAST SULFUR E); enzyme activator/ transcription regulator	+	-	C
AT4G26900	AT-HF, HISN4 | AT-HF (HIS HF); imidazoleglycerol-phosphate synthase	+	-	C
AT4G28706	pfkB-type carbohydrate kinase family protein	+	-	C
AT4G28750	PSAE-1 | PSAE-1 (PSA E1 KNOCKOUT); catalytic	-	+	C
AT4G29840	MTO2, TS | MTO2 (METHIONINE OVER-ACCUMULATOR 2); threonine synthase	+	+	C
AT4G30620	unknown protein	-	+	C
AT4G30690	translation initiation factor 3 (IF-3) family protein	+	+	C
AT4G30910	cytosol aminopeptidase family protein	+	-	C
AT4G30920	cytosol aminopeptidase family protein	+	+	C
AT4G31990	ASP5, AAT3, ATAAT1 | ASP5 (ASPARTATE AMINOTRANSFERASE 5); L-aspartate:2-oxoglutarate aminotransferase	+	-	C
AT4G32260	ATP synthase family	-	+	C
AT4G32520	SHM3 | SHM3 (SERINE HYDROXYMETHYLTRANSFERASE 3); catalytic/ glycine hydroxymethyltransferase/ pyridoxal phosphate binding	+	-	C
AT4G33030	SQD1 | SQD1; UDPsulfoquinovose synthase/ sulfotransferase	+	+	C
AT4G33510	DHS2 | DHS2 (3-deoxy-d-arabino-heptulosonate 7-phosphate synthase); 3-deoxy-7-phosphoheptulonate synthase	+	-	C
AT4G33680	AGD2 | AGD2 (ABERRANT GROWTH AND DEATH 2); L,L-diaminopimelate aminotransferase/ transaminase	+	+	C
AT4G33760	tRNA synthetase class II (D, K and N) family protein	+	-	C
AT4G34200	EDA9 | EDA9 (embryo sac development arrest 9); ATP binding	+	+	C
AT4G34350	CLB6, ISPH, HDR | HDR (4-HYDROXY-3-METHYLBUT-2-ENYL DIPHOSPHATE REDUCTASE); 4-hydroxy-3-methylbut-2-en-1-yl diphosphate reductase/ 4-hydroxy-3-methylbut-2-en-1-yl diphosphate synthase	+	+	C
AT4G34730	ribosome-binding factor A family protein	-	+	C
AT4G34740	ATASE2, CIA1, ATPURF2 | ATASE2 (GLN PHOSPHORIBOSYL PYROPHOSPHATE AMIDOTRANSFERASE 2); amidophosphoribosyltransferase	+	-	C
AT4G35630	PSAT | PSAT; O-phospho-L-serine:2-oxoglutarate aminotransferase	+	-	C
AT4G36810	GGPS1 | GGPS1 (GERANYLGERANYL PYROPHOSPHATE SYNTHASE 1); farnesyltranstransferase	+	+	C
AT4G36910	LEJ2, CDCP2 | LEJ2 (LOSS OF THE TIMING OF ET AND JA BIOSYNTHESIS 2)	-	+	C
AT4G37000	ACD2, ATRCCR | ACD2 (ACCELERATED CELL DEATH 2); red chlorophyll catabolite reductase	+	-	C
AT4G37930	SHM1, STM, SHMT1 | SHM1 (SERINE TRANSHYDROXYMETHYLTRANSFERASE 1); glycine hydroxymethyltransferase/ poly(U) binding	+	+	M
AT4G38460	GGR | GGR (geranylgeranyl reductase); farnesyltranstransferase	+	-	C
AT4G38970	fructose-bisphosphate aldolase, putative	+	+	C
AT4G39040	RNA binding	-	+	C
AT5G03650	SBE2.2 | SBE2.2 (starch branching enzyme 2.2); 1,4-alpha-glucan branching enzyme	-	+	C
AT5G03940	FFC, 54CP, CPSRP54, SRP54CP | CPSRP54 (CHLOROPLAST SIGNAL RECOGNITION PARTICLE 54 KDA SUBUNIT); 7S RNA binding / GTP binding / mRNA binding / signal sequence binding	+	-	C
AT5G04140	GLU1, GLS1, GLUS, FD-GOGAT | GLU1 (GLUTAMATE SYNTHASE 1); glutamate synthase (ferredoxin)	+	+	C
AT5G04740	ACT domain-containing protein	-	+	C
AT5G07020	proline-rich family protein	-	+	---
AT5G08280	HEMC | HEMC (HYDROXYMETHYLBILANE SYNTHASE); hydroxymethylbilane synthase	+	+	C
AT5G08650	GTP-binding protein LepA, putative	+	-	C
AT5G08740	NDC1 | NDC1 (NAD(P)H dehydrogenase C1); NADH dehydrogenase	+	-	C
AT5G09650	AtPPa6 | AtPPa6 (Arabidopsis thaliana pyrophosphorylase 6); inorganic diphosphatase/ pyrophosphatase	+	+	C
AT5G10920	argininosuccinate lyase, putative / arginosuccinase, putative	+	+	C
AT5G12040	carbon-nitrogen hydrolase family protein	+	-	C
AT5G13030	unknown protein	+	-	C
AT5G13420	transaldolase, putative	+	-	C
AT5G13510	ribosomal protein L10 family protein	-	+	C
AT5G13650	elongation factor family protein	+	-	C
AT5G14260	SET domain-containing protein	+	+	C
AT5G14320	30S ribosomal protein S13, chloroplast (CS13)	-	+	C
AT5G14590	isocitrate dehydrogenase, putative / NADP+ isocitrate dehydrogenase, putative	+	-	C
AT5G15450	APG6, CLPB3, CLPB-P | CLPB3 (CASEIN LYTIC PROTEINASE B3); ATP binding / ATPase/ nucleoside-triphosphatase/ nucleotide binding / protein binding	+	+	C
AT5G16710	DHAR3 | DHAR3 (dehydroascorbate reductase 1); glutathione dehydrogenase (ascorbate)	-	+	C
AT5G17530	phosphoglucosamine mutase family protein	+	-	M
AT5G17710	EMB1241 | EMB1241 (embryo defective 1241); adenyl-nucleotide exchange factor/ chaperone binding / protein binding / protein homodimerization	-	+	C
AT5G19220	ADG2, APL1 | APL1 (ADP GLUCOSE PYROPHOSPHORYLASE LARGE SUBUNIT 1); glucose-1-phosphate adenylyltransferase	+	+	C
AT5G20720	CPN20, CPN10, CHCPN10, ATCPN21, CPN21 | CPN20 (CHAPERONIN 20); calmodulin binding	+	+	C
AT5G23120	HCF136 | HCF136; protein binding	+	-	C
AT5G24300	SSI1, SSI, ATSS1 | SSI1 (SUPPRESSOR OF SALICYLIC ACID INSENSITIVITY 1); starch synthase/ transferase, transferring glycosyl groups	+	+	C
AT5G26570	PWD, OK1, ATGWD3 | ATGWD3; carbohydrate kinase/ catalytic/ phosphoglucan, water dikinase	-	+	C
AT5G26742	emb1138 | emb1138 (embryo defective 1138); ATP binding / ATP-dependent helicase/ RNA binding / helicase/ nucleic acid binding / zinc ion binding	+	-	C
AT5G27380	GSH2, GSHB | GSH2 (GLUTATHIONE SYNTHETASE 2); glutathione synthase	+	-	C
AT5G27560	unknown protein	+	-	C
AT5G35170	adenylate kinase family protein	+	-	C
AT5G35360	CAC2 | CAC2; acetyl-CoA carboxylase/ biotin carboxylase	+	-	C
AT5G35630	GS2, GLN2, ATGSL1 | GS2 (GLUTAMINE SYNTHETASE 2); glutamate-ammonia ligase	+	+	C
AT5G35790	G6PD1 | G6PD1 (GLUCOSE-6-PHOSPHATE DEHYDROGENASE 1); glucose-6-phosphate dehydrogenase	+	+	C
AT5G36170	HCF109, ATPRFB | HCF109 (HIGH CHLOROPHYLL FLUORESCENT 109); translation release factor/ translation release factor, codon specific	+	-	C
AT5G36210	serine-type peptidase	+	-	C
AT5G36790	phosphoglycolate phosphatase, putative	+	+	C
AT5G36880	acetyl-CoA synthetase, putative / acetate-CoA ligase, putative	+	-	C
AT5G39790	5'-AMP-activated protein kinase beta-1 subunit-related	-	+	M
AT5G39830	DEGP8, DEG8 | DEG8; peptidase/ serine-type peptidase	+	-	C
AT5G45170	CbbY protein-related	+	-	C
AT5G45930	CHLI2, CHL I2, CHLI-2 | CHLI2 (MAGNESIUM CHELATASE I2); ATPase/ magnesium chelatase	+	+	C
AT5G46290	KAS I | KAS I (3-KETOACYL-ACYL CARRIER PROTEIN SYNTHASE I); catalytic/ fatty-acid synthase/ transferase, transferring acyl groups other than amino-acyl groups	+	+	C
AT5G47110	lil3 protein, putative	-	+	C
AT5G47190	ribosomal protein L19 family protein	-	+	C
AT5G47860	unknown protein	+	-	C
AT5G48220	indole-3-glycerol phosphate synthase, putative	+	+	C
AT5G48300	ADG1, APS1 | ADG1 (ADP GLUCOSE PYROPHOSPHORYLASE 1); glucose-1-phosphate adenylyltransferase	+	+	C
AT5G48960	5' nucleotidase family protein	+	-	C
AT5G49940	NFU2, ATCNFU2 | NFU2 (NIFU-LIKE PROTEIN 2); structural molecule	-	+	C
AT5G50920	CLPC, ATHSP93-V, HSP93-V, DCA1, CLPC1 | CLPC1; ATP binding / ATP-dependent peptidase/ ATPase	+	+	C
AT5G51100	FSD2 | FSD2 (FE SUPEROXIDE DISMUTASE 2); superoxide dismutase	+	+	C
AT5G51110	4-alpha-hydroxytetrahydrobiopterin dehydratase	+	+	C
AT5G51820	PGM, ATPGMP, PGM1, STF1 | PGM (PHOSPHOGLUCOMUTASE); phosphoglucomutase	+	-	C
AT5G52520	OVA6, PRORS1 | OVA6 (OVULE ABORTION 6); ATP binding / aminoacyl-tRNA ligase/ nucleotide binding / proline-tRNA ligase	+	+	C
AT5G52920	PKP1, PKP-BETA1, PKP2 | PKP-BETA1 (PLASTIDIC PYRUVATE KINASE BETA SUBUNIT 1); pyruvate kinase	+	+	C
AT5G53490	thylakoid lumenal 17.4 kDa protein, chloroplast	-	+	C
AT5G54190	PORA | PORA; oxidoreductase/ protochlorophyllide reductase	+	+	C
AT5G54770	THI1, TZ, THI4 | THI1; protein homodimerization	+	+	C
AT5G55220	trigger factor type chaperone family protein	+	+	C
AT5G55280	FTSZ1-1, ATFTSZ1-1, CPFTSZ | FTSZ1-1; protein binding / structural molecule	+	-	C
AT5G57850	aminotransferase class IV family protein	+	-	C
AT5G58330	malate dehydrogenase (NADP), chloroplast, putative	+	+	C
AT5G60600	GCPE, ISPG, CSB3, CLB4, HDS | HDS (4-HYDROXY-3-METHYLBUT-2-ENYL DIPHOSPHATE SYNTHASE); 4 iron, 4 sulfur cluster binding / 4-hydroxy-3-methylbut-2-en-1-yl diphosphate synthase	+	+	C
AT5G63310	NDPK2, NDPK1A, NDPK IA IA, NDPK IA, ATNDPK2 | NDPK2 (NUCLEOSIDE DIPHOSPHATE KINASE 2); ATP binding / nucleoside diphosphate kinase/ protein binding	-	+	C
AT5G63890	ATHDH | ATHDH (HISTIDINOL DEHYDROGENASE); histidinol dehydrogenase	+	-	---
AT5G63980	SAL1, ALX8, ATSAL1, HOS2, FRY1 | SAL1; 3'(2'),5'-bisphosphate nucleotidase/ inositol or phosphatidylinositol phosphatase	+	-	C
AT5G64040	PSAN | PSAN; calmodulin binding	-	+	C
AT5G64050	ATERS, OVA3, ERS | ERS (GLUTAMATE TRNA SYNTHETASE); glutamate-tRNA ligase	+	+	M
AT5G64300	ATGCH, GCH, ATRIBA1, RFD1 | ATGCH; 3,4-dihydroxy-2-butanone-4-phosphate synthase/ GTP cyclohydrolase II	+	+	C
AT5G64380	fructose-1,6-bisphosphatase family protein	+	-	M
AT5G65220	ribosomal protein L29 family protein	-	+	C
AT5G65620	peptidase M3 family protein / thimet oligopeptidase family protein	+	+	C
AT5G65780	ATBCAT-5 | ATBCAT-5; branched-chain-amino-acid transaminase/ catalytic	+	-	C
AT5G66055	EMB2036, AKRP | AKRP (ANKYRIN REPEAT PROTEIN); protein binding	+	-	C
AT5G66120	3-dehydroquinate synthase, putative	+	-	M
AT5G66190	ATLFNR1, FNR1 | FNR1 (FERREDOXIN-NADP(+)-OXIDOREDUCTASE 1); NADPH dehydrogenase/ electron transporter, transferring electrons within the cyclic electron transport pathway of photosynthesis/ electron transporter, transferring electrons within the noncyclic electron transp	+	+	C
AT5G66530	aldose 1-epimerase family protein	+	-	C
ATCG00380	RPS4 | Chloroplast encoded ribosomal protein S4	-	+	*
ATCG00480	ATPB | chloroplast-encoded gene for beta subunit of ATP synthase	-	+	*
ATCG00490	RBCL | large subunit of RUBISCO. Protein is tyrosine-phosphorylated and its phosphorylation state is modulated in response to ABA in Arabidopsis thaliana seeds.	+	+	*
ATCG00650	RPS18 | chloroplast-encoded ribosomal protein S18	-	+	*
ATCG00660	RPL20 | encodes a chloroplast ribosomal protein L20, a constituent of the large subunit of the ribosomal complex	-	+	*
ATCG00790	RPL16 | chloroplast gene encoding a ribosomal protein L16, which is a constituent of 50S large ribosomal subunit	-	+	*
ATCG00810	RPL22 | encodes a chloroplast ribosomal protein L22, a constituent of the large subunit of the ribosomal complex	-	+	*
ATCG00830	RPL2.1| encodes a chloroplast ribosomal protein L2, a constituent of the large subunit of the ribosomal complex	-	+	*
43 putative novel chloroplast proteins
AT1G06510	unknown protein	-	+	C
AT1G15730	PRL1-interacting factor L, putative	+	-	C
AT1G19920	APS2; ASA1; sulfate adenylyltransferase (ATP)	+	-	C
AT1G21500	unknown protein	-	+	C
AT1G22410	2-dehydro-3-deoxyphosphoheptonate aldolase	+	+	C
AT1G23800	ALDH2B7; 3-chloroallyl aldehyde dehydrogenase/aldehyde dehydrogenase (NAD)	+	-	M
AT1G30510	ATRFNR2 (ROOT FNR 2)	+	-	C
AT1G36280	adenylosuccinate lyase	+	-	C
AT1G42430	unknown protein	+	+	---
AT1G54310	RNA binding	+	-	M
AT1G60000	29 kDa ribonucleoprotein	+	+	C
AT1G66530	arginyl-tRNA synthetase, putative	+	-	---
AT1G71720	S1 RNA-binding domain-containing protein	-	+	C
AT1G71920	histidinol-phosphate aminotransferase, putative	+	-	C
AT1G74920	ALDH10A8; 3-chloroallyl aldehyde dehydrogenase/oxidoreductase	+	-	---
AT1G76690	OPR2; 12-OXOPHYTODIENOATE REDUCTASE	+	-	---
AT1G77122	unknown protein	+	+	C
AT1G77670	aminotransferase class I and II family protein	+	-	M
AT1G77930	DNAJ heat shock N-terminal domain-containing protein	-	+	C
AT1G79530	GAPCP-1 (GLYCERALDEHYDE-3-PHOSPHATE DEHYDROGENASE OF PLASTID 1)	+	-	C
AT1G79870	oxidoreductase family protein	+	-	---
AT2G17240	unknown protein	-	+	C
AT2G17340	pantothenate kinase-related	+	-	---
AT2G21350	RNA binding	-	+	C
AT2G23390	Acyl-CoA N-acyltransferase	+	-	M
AT2G25870	haloacid dehalogenase-like hydrolase family protein	+	-	M
AT2G31890	ATRAP; putative RNA binding domain	+	-	C
AT2G44760	unknown protein	+	-	C
AT3G02900	unknown protein	-	+	C
AT3G04650	oxidoreductase	+	-	C
AT3G25110	AtFaTA (Arabidopsis FatA acyl-ACP thioesterase)	+	-	C
AT3G29185	unknown protein	+	+	C
AT3G55870	anthranilate synthase, alpha subunit, putative	+	-	S
AT3G57810	OTU-like cysteine protease family protein	-	+	M
AT3G59040	pentatricopeptide (PPR) repeat-containing protein	+	-	C
AT4G27070	TSB2 (TRYPTOPHAN SYNTHASE BETA-SUBUNIT 2)	+	+	C
AT5G02590	chloroplast lumen common family protein; tetratricopeptide (TPR) repeat-containing protein	-	+	C
AT5G14460	pseudouridine synthase/transporter	+	-	C
AT5G15390	tRNA/rRNA methyltransferase (SpoU) family protein	+	-	C
AT5G22620	phosphoglycerate/bisphosphoglycerate mutase family protein	+	-	C
AT5G52010	zinc finger (C2H2 type) family protein	+	-	C
AT5G62990	embryo defective 1692 (ubiquitin thiolesterase)	+	+	C
AT5G64840	ATGCN5 (A. THALIANA GENERAL CONTROL NON-REPRESSIBLE 5)	+	-	C
29 known contaminations					experimentally verified localization	source
AT1G06900	metalloendopeptidase/zinc ion binding	-	+	---	not chloroplast	in-house experiments
AT1G48030	mtLPD1 | mtLPD1 (mitochondrial lipoamide dehydrogenase 1); ATP binding / dihydrolipoyl dehydrogenase	+	-	M	mitochondria	AMPDB; PPDB
AT1G53240	malate dehydrogenase (NAD), mitochondrial	+	-	M	mitochondria	AMPDB; PPDB
AT1G65930	isocitrate dehydrogenase, putative / NADP+ isocitrate dehydrogenase, putative	+	-	---	plasma membrane	SUBA
AT1G78510	SPS1 | SPS1 (solanesyl diphosphate synthase 1); trans-octaprenyltranstransferase	+	-	C	ER	PPDB
AT1G79230	ST1, ATMST1, MST1, ATRDH1, STR1 | MST1 (MERCAPTOPYRUVATE SULFURTRANSFERASE 1); 3-mercaptopyruvate sulfurtransferase/ sulfurtransferase/ thiosulfate sulfurtransferase	+	-	C	mitochondria	AMPDB; PPDB
AT1G79440	ALDH5F1, SSADH1, SSADH | ALDH5F1; 3-chloroallyl aldehyde dehydrogenase/ NAD or NADH binding / succinate-semialdehyde dehydrogenase	+	-	M	mitochondria	AMPDB; PPDB
AT2G04620	cation efflux family protein	-	+	---	not chloroplast	in-house experiments
AT2G20420	succinyl-CoA ligase (GDP-forming) beta-chain, mitochondrial, putative / succinyl-CoA synthetase, beta chain, putative / SCS-beta, putative	+	-	M	mitochondria	AMPDB; PPDB
AT2G23370	unknown protein	+	-	M	mitochondria	AMPDB
AT2G24200	cytosol aminopeptidase	+	-	---	plasma membrane, vacuole	PPDB; SUBA
AT2G47590	photolyase/blue-light receptor 2	+	-	---	not chloroplast	in-house experiments
AT3G12110	ACT11 | ACT11 (actin-11); structural constituent of cytoskeleton	+	-	---	mitochondria	AMPDB
AT3G12580	HSP70 | HSP70 (heat shock protein 70); ATP binding	+	-	---	mitochondria, plasma membrane, vacuole	SUBA
AT3G48000	ALDH2B4, ALDH2, ALDH2A | ALDH2B4 (ALDEHYDE DEHYDROGENASE 2B4); 3-chloroallyl aldehyde dehydrogenase/ ATP binding / aldehyde dehydrogenase (NAD)	+	-	M	mitochondria	AMPDB; PPDB
AT3G49140	pentatricopeptide (PPR) repeat-containing protein	+	+	M	not chloroplast	in-house experiments
AT3G51880	AT3G51880.1 | Symbols: HMGB1, NFD1 | HMGB1 (HIGH MOBILITY GROUP B 1); DNA binding / chromatin binding / structural constituent of chromatin / transcription factor	-	+	---	nucleus	Launholt, D., Merkle, T., Houben, A., Schulz, A., Grasser, K. D., Arabidopsis chromatin-associated HMGA and HMGB use different nuclear targeting signals and display highly dynamic localization within the nucleus. Plant Cell 2006, 18, 2904-2918
AT3G54470	uridine 5'-monophosphate synthase/UMP synthase	+	-	---	not chloroplast	in-house experiments
AT4G02930	elongation factor Tu, putative / EF-Tu, putative	+	-	C	mitochondria	AMPDB; PPDB
AT4G33670	L-galactose dehydrogenase (L-GalDH)	+	-	---	not chloroplast	in-house experiments
AT4G35450	AKR2, AFT, AKR2A | AKR2 (ANKYRIN REPEAT-CONTAINING PROTEIN 2); protein binding	-	+	C	cytoplasma	PPDB
AT4G39170	SEC14 cytosolic factor, putative / phosphoglyceride transfer protein, putative	-	+	---	plasma membrane	SUBA
AT5G09810	ACT2, ACT7 | ACT7 (ACTIN 7); structural constituent of cytoskeleton	-	+	---	mitochondria	AMPDB
AT5G23250	succinyl-CoA ligase (GDP-forming) alpha-chain, mitochondrial, putative / succinyl-CoA synthetase, alpha chain, putative / SCS-alpha, putative	+	-	M	mitochondria	AMPDB
AT5G41670	6-phosphogluconate dehydrogenase family protein	+	+	S	mitochondria	AMPDB; PPDB
AT5G41970	FUNCTIONS IN: molecular_function unknown; INVOLVED IN: biological_process unknown; LOCATED IN: mitochondrion; EXPRESSED IN: 24 plant structures; EXPRESSED DURING: 13 growth stages; CONTAINS InterPro DOMAIN/s: Metal-dependent protein hydrolase (InterPro:IPR003226); BEST Arabidopsis thaliana protein match is: unknown protein (TAIR:AT3G49320.1); Has 464 Blast hits to 461 proteins in 209 species: Arc…	+	-	M	mitochondria	AMPDB
AT5G56760	ATSERAT1;1, SAT5, SAT-52 | ATSERAT1;1 (ARABIDOPSIS THALIANA SERINE ACETYLTRANSFERASE 1;1); serine O-acetyltransferase	-	+	---	cytoplasma	PPDB; SUBA
AT5G60390	elongation factor 1-alpha / EF-1-alpha	+	+	---	mitochondria	AMPDB
AT5G61510	NADP-dependent oxidoreductase, putative	+	-	M	plasma membrane	SUBA
