# Supplementary material for: Mining the soluble chloroplast proteome by affinity chromatography
Source: Proteomics. 2011 Feb 25;11(7):1287–99. doi: 10.1002/pmic.201000495 (PMC3531887; doi:10.1002/pmic.201000495)
Supplement: Supplementary file 3 [file pmic0011-1287-SD3.xls]

## Sheet: Identified peptides
Supporting Information Table S2. Identified peptides of all 43 proteins putative new to the chloroplast and AT1G06190 (PAP) Information on peptide identifcations was extracted from the Mascot output file. Observed = Experimental m/z value; Mr (expt) = Experimental m/z transformed to a relative molecular mass; Mr (calc) = Relative molecular mass calculated from the matched peptide sequence; Delta …
AGI code	Observed	Mr (expt)	Mr (calc)	Delta	Miss	Score	Expect	Rank	Peptide sequence
AT1G06190 (PAP)	452.22	902.42	902.51	-0.09	1	66	0.00061	1	R.ASLVKEEK.K
9e-47	457.92	913.82	913.55	0.27	2	33	1.1	5	R.KISWPKR.V
	461.83	921.65	921.54	0.11	1	51	0.015	1	R.HSVQPVKK.S
	488.33	974.64	974.49	0.15	0	47	0.04	1	K.FQAASAPGAR.E
	503.51	1005	1004.59	0.41	1	32	1.5	1	K.EIVELFKK.V
	594.95	1187.88	1187.65	0.23	2	37	0.37	1	R.ERASLVKEEK.K
	632.15	1262.28	1261.73	0.55	2	48	0.028	1	R.EKEIVELFKK.V
	701.58	1401.15	1400.75	0.4	0	45	0.052	1	K.ENSAVDSLLNVLK.R
	470.88	939.74	939.46	0.28	1	42	0.11	1	R.RDPYFSR.Q
	544.9	1087.78	1086.59	1.19	0	51	0.015	1	K.IGPLESLSSGK.F
	567.4	1132.78	1133.63	-0.85	1	51	0.016	1	R.EKEIVELFK.K
	570.4	1138.79	1138.62	0.17	0	72	9.9e-05	1	R.DANVAAVARPR.S
	630.57	1259.12	1258.7	0.42	1	55	0.0055	1	K.KVDLIELITES.-
AT1G06510 (CUP)	860.53	859.52	859.5	0.02	0	32	1.7	1	K.LSEAISLK.E
2e-32	465.06	928.1	927.54	0.56	0	30	2	2	K.QVLQALEK.S
	529.17	1056.33	1055.63	0.69	1	53	0.009	1	R.KQVLQALEK.S
	566.09	1130.16	1129.62	0.54	0	54	0.0069	1	R.IELLDELSAK.L
	567.32	1132.63	1131.61	1.02	1	35	0.63	1	R.LSESAEKLQK.Q
	716.94	1431.86	1431.65	0.21	0	87	3.2e-06	1	K.IEDATQDDSSPVR.I
	804.08	1606.15	1605.79	0.37	0	98	2.3e-07	1	R.SQLDQLHAEAHTTR.T
	833.57	1665.12	1663.82	1.3	1	57	0.0025	1	K.QAAISIQKGDEDYAR.D
	905.31	1808.6	1807.76	0.84	0	97	2e-07	1	K.EEVLEDSLNDDSDSNK.M
	589.6	1177.18	1176.6	0.58	0	39	0.23	1	K.FICSGPLLDR.I
	666.13	1330.25	1329.67	0.59	0	73	8.9e-05	1	R.EANPGNALLEFR.G
	978.14	1954.27	1953.8	0.47	0	74	3.7e-05	1	R.EAGNPGMSDDEVNDFVSR.Y
AT1G15730 (PIF)	507.95	1013.89	1013.62	0.27	1	59	0.0024	1	R.KINTLANLK.R
1e-109	512.65	1023.29	1022.53	0.76	0	55	0.0059	1	R.MISELVTSK.K
	565.83	1129.65	1128.64	1.01	0	75	6e-05	1	K.LDGVVTLVDAK.S
	576.6	1151.18	1150.63	0.56	1	34	0.77	1	R.MISELVTSKK.G
	517.12	1548.35	1546.85	1.5	0	34	0.53	1	K.TTLLNHILTAEHGK.R
AT1G19920 (ASA1)	872.42	871.42	871.53	-0.11	0	30	1.9	2	K.LNILPFR.V
1e-103	500.41	998.81	998.5	0.3	0	34	0.73	1	K.ADDVPLDVR.M
	531.02	1060.03	1059.56	0.46	0	48	0.031	1	K.VLSMAPGLEK.L
	546.96	1091.91	1091.54	0.38	1	45	0.059	1	K.QLREEFDR.R
	565.23	1128.45	1128.48	-0.03	0	41	0.16	1	K.YNDGLDNYR.L
	569.54	1137.06	1136.6	0.46	0	48	0.03	1	K.ADAVFAFQLR.N
	585.07	1168.13	1168.52	-0.39	0	52	0.0095	1	R.DPAGMSHPTEK.R
	594.73	1187.44	1186.56	0.88	1	44	0.074	1	R.DLYDPDHGKK.V
	621.66	1241.31	1241.63	-0.32	0	65	0.0005	1	R.SQDFLFISGTK.M
	633.33	1264.65	1264.69	-0.04	1	58	0.0027	1	R.KADAVFAFQLR.N
	648.12	1294.23	1293.68	0.55	0	98	2.4e-07	1	R.INAGANFYIVGR.D
	663.65	1325.29	1324.62	0.67	1	33	0.85	1	R.DPAGMSHPTEKR.D
	773.78	1545.55	1544.79	0.76	2	60	0.0012	1	R.SIEIYKHNKEER.I
	898.63	1795.25	1794.73	0.52	0	55	0.0031	1	K.SGENPPEGFMCPSGWK.V
AT1G21500	523.09	1044.16	1043.56	0.6	1	50	0.022	1	K.EALKEEVAR.L
2e-09	586.21	1170.4	1169.64	0.76	1	53	0.0089	1	K.KDPNISAVQAK.V
	587.55	1173.09	1171.66	1.43	2	30	1.8	1	R.KEALKEEVAR.L
AT1G22410 (DAHP)	488.74	975.47	974.64	0.84	1	32	1.3	1	R.VKLPHLIR.A
4e-05	511.3	1020.58	1020.52	0.06	0	59	0.0024	1	R.MAGQFAKPR.S
	571.12	1140.22	1139.55	0.67	0	46	0.042	1	R.TVTFDDLSSR.Y
	621.19	1240.37	1239.56	0.81	1	45	0.053	1	R.SDSFEEKDGVK.L
	630.31	1258.6	1258.58	0.02	0	91	1.2e-06	1	R.AFATGGYAAMQR.V
	643.21	1284.41	1283.66	0.75	0	49	0.018	1	R.QLDGAHVEFLR.G
	664.13	1326.25	1325.68	0.57	0	63	0.00073	1	R.SQPPLSSPLSSGGL.-
	687.46	1372.91	1373.69	-0.78	1	45	0.048	1	K.VSDKMDPNELVK.L
	746.85	1491.69	1490.86	0.83	0	52	0.0099	1	K.LIEILNPQNKPGR.I
AT1G23800	654.92	1307.83	1307.76	0.07	1	35	0.47	1	K.AVVTPLKNPAWL.-
1e-106	794.5	793.49	793.4	0.09	0	48	0.035	1	K.FVDAASGK.T
	750.41	749.4	749.41	-0.01	0	40	0.24	1	K.NYLNVK.A
	621.94	1241.87	1241.63	0.25	0	73	9.1e-05	1	K.SGIEQGPQIDAK.T
	777.16	1552.31	1550.79	1.52	0	69	0.00016	1	K.TAEQTPLSALYTTR.L
	1039.71	1038.7	1038.53	0.17	0	73	8.3e-05	1	K.VAFTGSTATGK.V
	699.87	1397.72	1397.77	-0.05	0	63	0.00078	1	K.VGPALACGNTVVLK.T
	759.44	758.43	758.42	0.01	0	43	0.13	1	R.AADLIEK.H
	551.26	1100.51	1099.61	0.91	0	44	0.065	1	R.QVEIPMLVR.L
	732.65	1463.28	1462.69	0.59	0	99	1.7e-07	1	R.SGVETGATLETGGER.H
	514.8	1027.59	1027.49	0.11	0	35	0.54	1	R.VYDEFVEK.A
	973.4	972.39	972.43	-0.04	0	34	0.93	1	R.YYAGWADK.I
AT1G30510	567.65	1133.3	1133.59	-0.3	1	31	1.6	2	-.MCAPLSKSLK.I
1e-145	496.43	990.84	990.54	0.31	0	41	0.15	1	K.KPGSPHNVR.L
	600.45	1798.33	1796.78	1.55	0	31	0.96	1	K.NGVCSNFLCDSKPGDK.I
	601.67	1201.33	1201.59	-0.26	1	32	1.1	1	K.NKQWHVEVY.-
	556.9	1111.79	1111.55	0.24	0	35	0.58	1	R.AVYYDPVTGK.E
	835.02	1668.02	1667.8	0.22	1	46	0.032	1	R.AVYYDPVTGKEDPSK.N
	681.02	1360.02	1359.7	0.32	1	31	1.2	1	R.GMMPGIQETLKR.V
	455.93	909.85	909.49	0.36	0	54	0.0069	1	R.LYSIASTR.Y
	608.65	1215.28	1215.57	-0.29	0	55	0.006	1	R.MFMESVPTFK.F
	913.44	1824.87	1823.91	0.97	2	32	0.62	1	R.RAVYYDPVTGKEDPSK.N
AT1G36280	478.65	955.29	954.48	0.81	0	43	0.1	1	R.TVEHEVNK.I
3e-49	510.51	1019	1018.53	0.47	0	48	0.033	1	R.DLTDSTVLR.T
	778.39	1554.77	1552.77	2	0	41	0.097	1	R.TMGVNFGHSLLAYK.S
	814.67	1627.33	1626.87	0.46	0	58	0.0021	1	K.LTPHTYVGTAVELAR.T
	469.08	936.14	935.49	0.65	0	38	0.41	1	K.EMAIFAVR.L
	558.78	1115.54	1114.62	0.91	0	37	0.35	1	K.ELSQVEILGK.F
	580.31	1158.61	1158.55	0.07	0	45	0.054	1	K.DNAHISMLSR.T
	647.96	1293.9	1293.67	0.24	0	51	0.011	1	R.THGQPASPTTLGK.E
AT1G42430	751.59	1501.17	1500.61	0.56	0	51	0.0098	1	K.ESGTNEDGSTWYR.E
9e-86	742.59	1483.18	1482.78	0.4	0	34	0.55	2	K.LMTIDPPVELSPR.R
	756.61	1511.21	1510.73	0.48	1	41	0.097	1	K.SDWTGYKELGVEK.S
	621.51	1241.01	1240.54	0.48	0	58	0.0027	1	K.SGTENAGWYEK.W
	517.64	1033.26	1033.51	-0.24	0	49	0.024	1	K.WAETELGTK.W
	553.54	1105.07	1104.5	0.57	1	51	0.016	1	K.WGDKWEER.F
	783.36	1564.72	1563.76	0.96	1	48	0.02	1	K.WTDKWAETELGTK.W
	683.66	1365.3	1365.58	-0.28	0	44	0.062	1	R.ENGEELGENGYR.C
	755.26	1508.51	1507.68	0.83	0	75	4.7e-05	1	R.HGETWHVSPSSER.W
	610.29	1218.56	1218.57	-0.01	0	54	0.0068	1	R.LNEQSWWEK.W
	718.55	1435.09	1434.58	0.5	0	40	0.15	1	R.MGGQSHDSSSEWK.E
	631.6	1261.19	1260.55	0.64	0	41	0.14	1	R.TWGEEHFGNGK.V
AT1G54310	460.47	459.47	459.31	0.16	0	33	3	1	K.ISIK.I
1e-180	503.35	1004.68	1004.53	0.14	0	53	0.0096	1	R.ILQGAASMAK.R
	525.7	1049.38	1048.47	0.91	0	34	0.82	1	K.EDGVNVSDSK.E
	616.81	1231.6	1231.66	-0.06	0	62	0.0011	1	R.NLNSLAMQLTK.K
AT1G60000	652.68	1303.36	1302.57	0.79	0	52	0.01	1	K.ENGGEIDAEVDR.R
4e-66	730.66	1459.3	1458.67	0.63	1	33	0.73	1	K.ENGGEIDAEVDRR.T
	627.96	1253.9	1253.58	0.32	0	39	0.19	1	K.EPLYPESEYK.L
	1007.15	2012.28	2010.89	1.39	0	31	0.79	1	K.SEMEAALTVMNDVELDGR.T
	508.2	1014.38	1014.5	-0.12	0	65	0.00064	1	R.GFAFVTMSR.V
	590.09	1178.16	1177.52	0.64	0	57	0.0034	1	R.GYGFVCYANK.S
	510.84	1529.49	1528.87	0.62	1	30	1.3	1	R.TLRVNFSDKPKPK.E
	553.38	1104.74	1104.51	0.23	0	61	0.0017	1	R.VEDCNEVIK.K
	981.46	980.45	980.48	-0.03	0	54	0.0078	1	R.VLYDGETGK.S
	613.16	1224.31	1223.61	0.7	1	58	0.0029	1	R.VLYDGETGKSR.G
	580.58	1159.15	1158.64	0.51	0	53	0.0089	1	R.VNFSDKPKPK.E
	702.41	701.4	701.41	0	0	44	0.12	1	R.VSLAQGK.R
AT1G66530	536.38	1070.75	1070.56	0.19	0	44	0.069	1	K.NWIAQGVQR.M
3e-31	490.17	978.32	977.49	0.83	0	32	1.3	1	K.EMHVGHLR.S
	631.7	1261.39	1260.67	0.71	0	63	0.00088	1	R.ALVDFSSPNIAK.E
AT1G71720	734.07	1466.12	1465.79	0.33	0	64	0.00054	1	R.QIQQLNEPIEVR.I
6e-85	464.05	926.08	926.45	-0.37	0	31	1.6	1	R.MYVEITR.I
	510.01	1018.01	1017.53	0.48	0	42	0.13	1	R.EGTVIDGTVK.K
	599.23	1196.45	1195.67	0.78	0	42	0.1	1	R.SGLLHVSNITR.T
	658.03	1314.04	1313.6	0.44	0	60	0.0017	1	R.VFLEADMMAQK.Y
	740.15	1478.29	1477.75	0.53	1	51	0.01	1	R.VNSFTDLKENVGR.R
	760.71	1519.4	1517.71	1.69	0	73	6.5e-05	1	K.EVEEDNEVLEVSK.E
AT1G71920	568.78	1135.55	1134.69	0.86	1	39	0.22	1	K.KHENLIILR.T
1e-101	685.27	1368.53	1368.64	-0.11	0	60	0.0014	1	R.FPYVYPDPESR.R
	725.8	1449.58	1447.75	1.83	1	31	1.1	1	K.LKDDLAAMGVMIR.H
	762.49	761.48	761.47	0.01	0	35	0.9	1	R.LFELLK.A
	632.72	1263.42	1263.72	-0.3	0	33	0.92	1	R.VGYGAFPLSLIK.Y
	647.28	1938.8	1936.98	1.82	0	46	0.023	1	R.VSVGKPEHTDALMNGLNR.L
AT1G74920	556.61	1111.21	1111.55	-0.34	0	65	0.00056	1	K.VAFTGSSATGSK.I
1e-166	653.11	1304.21	1304.66	-0.45	0	44	0.069	1	R.LGPVVSEGQYEK.I
	702.41	1402.8	1402.7	0.1	1	66	0.00034	1	R.NKGADWATASGAVR.A
	627.85	1880.54	1880.01	0.53	1	57	0.0019	1	K.SEGATILTGGSRPEHLKK.G
	639.17	1276.32	1275.65	0.67	0	49	0.02	1	R.EEVFGPVLCVK.T
AT1G76690	760.68	1519.35	1519.69	-0.34	0	64	0.00054	1	K.AFNGTFMVAGGYNR.Q
1e-159	788.86	1575.7	1575.76	-0.06	0	78	2e-05	1	K.AITSNDQQQFTAPR.R
	656.78	1967.31	1966.9	0.41	2	41	0.071	1	K.DKVNDRTDEYGGSLENR.C
	546.46	1090.91	1090.5	0.41	0	36	0.48	1	K.MGNFNLSHR.V
	575.4	1723.17	1723.78	-0.61	1	44	0.047	1	K.VNDRTDEYGGSLENR.C
	597.66	596.65	598.26	-1.61	1	30	1.4	1	R.DKSYS.-
	494.98	987.95	987.54	0.41	0	34	0.87	1	R.FALDAPLNK.Y
	702.83	1403.65	1403.69	-0.04	0	41	0.12	2	R.TDEIPNIVNDFK.L
	702.83	1403.65	1402.71	0.94	0	60	0.0014	1	R.TNEIPNIVNDFK.I
	1003.5	2004.98	2004.98	0	0	73	4.5e-05	1	R.VSNSIYQPNGQAPISSTDK.A
AT1G77122	572.42	571.41	571.37	0.04	0	32	1.9	1	K.ALAVAK.E
1e-53	462.06	922.11	921.47	0.64	0	37	0.41	1	K.ERPMYVK.Y
	937.31	1872.6	1871.96	0.64	0	105	3.1e-08	1	K.FIPENLSLEVSSPGVER.I
	550.1	1098.19	1098.49	-0.3	0	67	0.00033	1	K.LESFDMETK.Y
	946.51	1891	1890.83	0.17	0	108	1.7e-08	1	K.SGSPTMEDIEAFSTTYR.A
	565.87	1129.72	1129.65	0.07	0	80	2e-05	1	K.TLLNSTVQVR.I
	1014.61	2027.21	2026.88	0.34	0	120	9.3e-10	1	K.YAIEDDSNNPSAEGDGVFK.L
	635.85	1269.69	1269.58	0.11	0	55	0.0046	1	K.YCTWSLADVR.V
	544.4	1086.78	1086.59	0.19	1	59	0.0026	1	R.AKLDEAELAK.F
	599.42	1196.83	1196.64	0.19	1	32	0.95	1	R.FKERPMYVK.Y
	843.45	842.44	842.41	0.03	0	43	0.11	1	R.IPDDLDR.F
	559.96	1117.91	1117.58	0.33	1	55	0.0059	1	R.IPDDLDRFK.E
	606.77	1211.53	1210.67	0.86	1	45	0.056	1	R.IVRIPDDLDR.F
	584.46	583.45	583.3	0.16	0	31	1.4	1	R.LHSDI.-
	489.77	977.52	976.53	0.99	0	52	0.012	1	R.LSTPFGSLR.L
AT1G77670 (ATF)	871.51	870.51	870.49	0.01	0	34	0.81	1	K.EAAIQAIR.D
1e-109	500.11	998.21	997.63	0.58	1	75	6.3e-05	1	K.RAILVEGLK.D
	695.28	1388.55	1387.81	0.75	1	64	0.00063	1	R.AILVEGLKDVGFK.I
	490.97	1469.89	1471.85	-1.96	1	31	1	1	-.KALLCALQISLSR.L
	918.37	1834.73	1834.88	-0.15	0	115	3.7e-09	1	R.QAHAYLTFATSNPMQR.A
	842.55	841.54	841.53	0.02	0	36	0.51	1	R.AILVEGLK.D
	536.91	1071.81	1071.54	0.27	0	48	0.03	1	K.DTGLVVDPEK.E
	593.83	1185.65	1185.56	0.09	0	33	0.9	1	R.APDSYYTELK.R
	671.95	1341.89	1341.66	0.23	1	58	0.0024	1	R.APDSYYTELKR.D
	688.48	1374.95	1374.76	0.19	0	68	0.00023	1	R.AILLNTPHNPTGK.M
	744.75	1487.48	1486.78	0.7	0	53	0.007	1	R.GYGVPDLNIAIAER.F
AT1G77930	502.24	1002.47	1001.49	0.98	0	40	0.21	1	K.AINWDQQK.T
1e-55	589.62	1177.23	1176.58	0.65	0	54	0.0073	1	K.ASAEHFSSTLK.R
	667.42	1332.82	1332.68	0.14	1	53	0.008	1	K.ASAEHFSSTLKR.Q
	635.16	1268.3	1267.56	0.74	0	43	0.082	1	K.FYHPDVYDGR.G
	488.44	1462.29	1460.77	1.52	2	32	0.84	1	K.KASAEHFSSTLKR.Q
	708.96	2123.86	2122.98	0.88	1	56	0.0021	1	K.TPYETLELEGDEDDEKIK.I
	789.26	1576.52	1575.71	0.81	0	87	2.9e-06	1	R.GDMAIGAWAEQQQR.E
	631.68	1261.35	1261.58	-0.23	0	78	2.6e-05	1	R.GTLEEGETAEAR.F
	715.55	714.54	714.46	0.08	0	35	0.77	1	R.QTLILK.K
	516.34	1030.67	1029.51	1.16	1	39	0.27	1	R.SKIDPDEAR.K
	580.19	1158.37	1157.6	0.77	2	33	0.87	1	R.SKIDPDEARK.I
AT1G79530	463.66	925.31	924.42	0.89	0	46	0.044	1	K.NASYEDVK.A
9e-81	485.39	968.77	968.41	0.36	0	33	0.94	1	K.YMAYMFK.Y
	526.4	1050.79	1050.48	0.31	0	47	0.038	1	K.YDSTHGPFK.G
	659.52	1317.02	1316.68	0.34	0	88	2.8e-06	1	K.VLDDTTLEINGK.Q
	693.58	1385.16	1384.73	0.42	0	89	1.8e-06	1	R.GAAQNIIPSSTGAAK.A
	779.36	1556.71	1555.8	0.91	0	95	4.1e-07	1	R.VPTPNVSVVDLTCR.L
	781.91	1561.81	1560.81	1	0	66	0.00034	1	R.VLDLVGHMALVGAHN.-
AT1G79870	457.03	912.05	911.59	0.46	1	37	0.35	1	K.KVGIIGLGR.I
5e-90	471.01	940.01	939.54	0.47	0	38	0.29	1	R.EVINALGPK.G
	672.82	1343.62	1343.69	-0.07	0	74	6.5e-05	1	K.SNLFTQHAASIR.A
	782.31	1562.61	1562.68	-0.07	0	74	5.3e-05	1	R.AEGFNCPISYYSR.T
	860.4	1718.79	1718.78	0	1	48	0.019	1	K.RAEGFNCPISYYSR.T
AT2G17240 (EEK)	656.82	1311.62	1311.62	0.4	0	54	0.00034	1	R.SDIFPQFSPMK.T
6e-31	734.87	1467.72	1467.72	0.83	1	49	0.0013	1	R.RSDIFPQFSPMK.T
AT2G17340	584	1165.98	1165.55	0.44	0	33	0.95	2	K.CDSINIAMVK.H
1e-142	742.66	1483.3	1482.67	0.63	0	81	9.9e-06	1	K.HAENDTTVPDAASR.A
	629.14	1256.26	1255.63	0.63	0	48	0.024	1	K.HPQVAEYLGSR.L
	673.23	672.22	672.37	-0.15	1	31	2.2	1	K.RDINR.V
	450.69	899.36	898.53	0.83	1	43	0.1	1	K.RLENLVR.G
	599.19	1196.37	1196.5	-0.13	0	75	5.4e-05	1	K.SQEEVMESSR.L
	621.95	1241.88	1241.68	0.2	0	48	0.026	1	R.GIETNLHALFK.C
	806.39	1610.76	1610.76	-0.01	1	64	0.00053	1	R.KHAENDTTVPDAASR.A
AT2G21350	501.13	1000.24	999.61	0.63	1	41	0.17	1	K.KLNTQLVGK.S
4e-23	646.21	1290.41	1289.77	0.64	0	48	0.023	1	R.TLILYRPSLSK.L
	708.99	1415.96	1415.73	0.24	0	78	2.1e-05	1	K.QLEEATGSVIVDR.I
AT2G23390	644.41	1286.81	1286.59	0.23	0	31	1.3	1	K.NFDEFLMDLK.H
5e-72	762.91	1523.81	1523.77	0.04	1	82	7.7e-06	1	K.TVEAGAQGEHKIER.G
	780.18	1558.35	1557.8	0.55	0	49	0.016	1	K.LQSCVPFTPVTGPR.I
AT2G25870 (HAC)	527.31	1052.61	1052.56	0.05	0	44	0.067	1	R.GHTLLDEIR.I
6e-65	1036.82	2071.62	2069.82	1.8	0	58	0.0015	1	K.SAYDTEANSNSHQSSSDDR.K
	565.42	1128.82	1128.67	0.15	0	49	0.021	1	K.ARPAVIDIFK.S
AT2G31890	546.59	1091.17	1090.55	0.61	0	50	0.017	1	R.NADTTLTEVK.-
9e-69	554.86	1107.7	1108.51	-0.81	0	31	1.5	1	K.SLSNFEEQR.V
	609.17	1216.34	1215.61	0.73	1	46	0.043	1	R.DILKDDIDNR.N
	610.07	1218.13	1216.64	1.49	0	70	0.00019	1	R.NEASNLLTLSR.D
	626.94	1251.87	1251.72	0.15	0	34	0.61	1	K.EVGHLLVSTGLK.W
	635.34	1268.67	1268.66	0.01	1	37	0.34	1	R.EFKFQALVCK.M
	663.38	1324.75	1324.68	0.07	0	43	0.069	1	R.NTDVPLGHTMLK.R
AT2G44760	462.21	922.4	922.46	-0.06	0	38	0.32	1	K.FEQCLVK.G
1e-38	650.82	1299.62	1298.67	0.95	0	46	0.038	1	R.IEEVPSLLDER.T
	718.2	1434.38	1434.63	-0.25	1	79	2e-05	1	R.GPMDISAGKDDDSK.Y
	780.62	1559.23	1558.71	0.52	0	60	0.0012	1	K.NENLYDCYILSR.I
	674.14	1346.26	1345.54	0.72	0	51	0.012	1	R.DSTNYFGEEER.V
	842.78	1683.54	1682.84	0.7	0	73	5.8e-05	1	K.VFEISATPVYAEETK.I
AT3G02900	723.19	1444.37	1443.67	0.7	0	59	0.002	1	R.TVLDENEHGFQR.A
3e-30	782.57	1563.13	1561.82	1.31	0	59	0.0015	1	K.IGQLNSAINNIYSR.L
AT3G04650 (ORE)	565.37	1128.73	1129.59	-0.86	0	32	1.2	1	K.MQGTPGVLVGR.A
1e-167	593.7	1185.39	1183.63	1.75	0	41	0.15	1	K.FDAIVIAHNGK.C
	626.6	1251.19	1250.65	0.54	0	87	3.1e-06	1	R.FLADSLLSETR.L
	656.59	1311.16	1310.62	0.54	0	45	0.053	1	K.MNEAQVYELAK.-
	709.13	1416.25	1415.72	0.53	0	89	1.8e-06	1	R.STVFDTGIHGLGGR.L
	713.14	1424.26	1423.64	0.62	0	43	0.074	1	R.GIDSVSWMGNNTK.K
	630.08	1258.15	1257.74	0.41	0	50	0.017	1	R.LLMTSGLPLVAK.Q
AT3G25110	669.69	2006.04	2005.05	1	2	67	0.00017	1	K.AKDDKQEHQQFLHLLR.L
6e-52	584.05	1166.09	1165.57	0.52	0	67	0.00035	1	K.DYTTNQVIGR.A
	748.91	1495.8	1495.8	0	0	95	4.4e-07	1	K.LGDPAQSSSLGLVPR.R
	614.13	1226.25	1225.52	0.72	0	34	0.59	1	K.WLMMNQDTR.R
	618.97	1235.92	1235.75	0.17	1	42	0.1	1	R.KLHLIWVTAR.M
	695.53	1389.04	1387.67	1.37	0	60	0.0015	1	R.LAIPEEDSNCLK.E
	658.99	1315.97	1315.63	0.34	0	82	1e-05	1	R.LGSLTEDGFSYK.E
	787.65	1573.29	1572.77	0.52	1	64	0.00059	1	R.LGSLTEDGFSYKEK.F
	559.6	1117.18	1116.58	0.6	0	80	2e-05	1	R.LSTDGLEINR.G
	468.69	935.36	934.46	0.91	0	41	0.19	1	R.MHIEVYK.Y
	455.57	909.12	908.46	0.66	0	40	0.18	1	R.SYEVGINK.T
	736.2	1470.39	1469.74	0.65	0	39	0.17	1	R.VEPENGSLEDLLR.L
AT3G29185	663.61	1325.21	1324.67	0.54	1	55	0.005	1	K.IKETNMFTVDK.Y
4e-69	458.67	915.33	915.54	-0.21	0	49	0.026	1	K.LLQQVSTK.L
	878.37	1754.73	1753.86	0.87	0	90	1.3e-06	1	K.SEGSHPLLESAGVTTNR.I
	479.17	956.32	955.52	0.79	1	36	0.47	1	K.WKGHSITK.R
	739.15	1476.28	1475.65	0.63	0	61	0.0011	1	K.WNGSFYQFDAGGK.L
	672.71	1343.41	1342.66	0.76	0	64	0.00068	1	K.YQQIGFFPSEK.A
	787.74	1573.46	1573.71	-0.25	0	118	1.9e-09	1	R.QGILGEDDTGEESPK.N
	780.85	1559.68	1559.7	-0.01	0	71	0.0001	1	R.QGVLGEDDTGEESPK.N
	952.79	1903.56	1902.92	0.64	0	63	0.00047	1	R.RPSIVCENCLYSLHR.D
	520.42	1038.82	1038.55	0.27	0	49	0.023	1	R.SFFNLNIGK.W
	713.55	1425.08	1424.73	0.35	0	75	5e-05	1	R.YQTVGMLETVLR.Q
AT3G55870	647.42	1292.82	1292.66	0.16	0	91	1.2e-06	1	R.AIDLAESSFVNK.-
6e-68	584.57	1167.12	1166.67	0.46	0	77	3.2e-05	1	R.AALPVGTVSGAPK.V
	640.29	1278.56	1277.65	0.91	0	67	0.00033	1	R.SIDLAEAAFVDK.-
	702.5	1402.99	1402.71	0.28	0	52	0.01	1	R.AMQLIDELEVAR.R
AT3G57810 (OTL)	793.51	1585.01	1584.79	0.22	0	60	0.0012	1	K.VHTDYSVIGIPGDGR.C
8e-33	572.4	1714.19	1712.88	1.31	1	43	0.063	1	K.KVHTDYSVIGIPGDGR.C
	861.31	1720.6	1719.73	0.87	1	49	0.015	1	R.NDDYDESNDKLAHGK.K
AT3G59040	493.8	985.59	984.6	0.99	0	51	0.018	1	K.DLVVGTLIR.F
5e-61	673.83	1345.65	1344.66	0.99	0	45	0.055	1	K.EMELSGLVPDQK.A
	691.93	1381.85	1381.63	0.22	0	52	0.0097	1	K.EVSNIYDQMQR.A
	818.14	1634.26	1633.84	0.42	0	102	8.5e-08	1	K.LIEESGSAVSVLSSEK.M
	733.66	1465.31	1464.71	0.6	1	75	4.2e-05	1	K.QTVVFKDDADEAK.K
	482.98	963.95	963.44	0.51	0	51	0.015	1	K.VGDFNGAER.V
	464.03	926.05	926.42	-0.37	0	30	1.8	1	K.YEEMLAR.G
	550.47	1098.92	1098.5	0.41	0	67	0.00039	1	R.DTFTLMAER.G
	923.28	922.27	921.46	0.81	1	34	0.72	1	R.MMPMKLR.R
	557.33	1112.66	1112.53	0.13	0	62	0.001	1	R.YNNAESIFR.-
AT4G27070	862.51	861.5	861.42	0.08	0	46	0.061	1	K.DATSEAIR.D
1e-134	613.44	1224.86	1224.72	0.14	0	89	2.1e-06	1	K.INNAVAQALLAK.K
	639.49	1276.96	1276.63	0.33	1	46	0.046	1	K.REDLNHTGAHK.I
	971.81	1941.6	1941.04	0.56	2	34	0.38	1	K.VVVNFSGRGDKDVHTAIK.Y
	998.19	1994.36	1993.94	0.42	1	108	1.6e-08	1	R.AEYHSITDDEALEAFKR.V
	716.77	1431.52	1430.73	0.79	0	72	0.0001	1	R.DTSSVLPLQDQTK.V
	561.49	1120.97	1120.53	0.45	0	55	0.0059	1	R.EDLNHTGAHK.I
	450.84	899.66	899.49	0.18	0	40	0.22	1	R.EFHAVIGK.E
	563.32	1124.62	1124.55	0.07	0	64	0.00066	1	R.ETPLYFAER.L
	542.57	1083.12	1082.57	0.55	1	51	0.013	1	R.GDKDVHTAIK.Y
	992.28	1982.55	1982	0.55	0	107	1.8e-08	1	R.IIAETGAGQHGVATATVCAR.F
	875.32	1748.62	1747.99	0.63	0	69	0.00016	1	R.LLGAEVRPVHSGTATLK.D
	474.07	946.12	945.5	0.62	1	54	0.0088	1	R.LTEHYKR.S
	595.76	1189.5	1189.63	-0.13	0	47	0.037	1	R.SNGEGPLIYLK.R
	674.18	1346.34	1345.74	0.6	1	40	0.15	1	R.SNGEGPLIYLKR.E
AT5G02590	628.12	1254.23	1253.6	0.64	0	58	0.0026	1	K.LMEGNFSEALK.A
2e-26	681.63	1361.25	1360.7	0.55	1	49	0.021	1	K.AYQELVKEEPR.D
	643.65	1285.29	1284.7	0.58	1	64	0.00065	1	R.KVDEAINIIDR.L
AT5G14460	572.71	1143.4	1142.6	0.79	1	69	0.00022	1	R.RGESIELSPR.R
3e-44	924.03	1846.04	1844.89	1.15	0	60	0.0011	1	R.LGEATSTWDADSPVIQR.E
AT5G15390	592.98	1183.95	1183.69	0.26	1	32	1	3	R.VRVDLDLNLK.E
7e-92	608.22	1214.43	1213.69	0.74	0	55	0.0058	1	R.KPLLHEPQPR.W
	671.63	1341.26	1340.63	0.62	0	63	0.00073	1	R.TGQHGDLTVEER.Q
	685.71	2054.11	2053.06	1.05	1	43	0.047	1	R.SADALGVQSVHVVSSEANKR.Y
	745.67	1489.32	1488.72	0.6	0	90	1.6e-06	1	R.HSNSAIGVVEDYAK.R
AT5G22620 (PGM)	516.55	1031.09	1030.57	0.52	0	32	1.4	1	K.VSSIISSPNK.S
1e-143	613.4	1224.79	1224.65	0.14	0	51	0.014	1	R.LNQTPGSPVAGGK.S
	621.93	1241.84	1241.55	0.28	0	35	0.56	1	R.HGQSTWNAEGR.I
	634.87	1267.73	1269.59	-1.85	0	42	0.11	1	K.SLSSSLSMEGTR.A
	641.36	1280.71	1280.66	0.05	0	59	0.0022	1	R.IQGSSDFSVLTK.K
	710.3	1418.58	1418.74	-0.16	0	54	0.006	1	K.QAENLNIETIFK.Q
AT5G52010	722.8	1443.59	1442.74	0.85	0	80	1.5e-05	1	R.EANLGTVVVGDVDR.A
8e-84	729.13	1456.24	1455.7	0.54	0	70	0.00015	1	R.FGELTDISAYANR.H
	566.54	1131.07	1130.6	0.48	0	60	0.0018	1	R.GPPYDAALSLK.T
	633.25	1264.49	1263.66	0.84	1	38	0.26	1	R.VGYGLDSELRR.A
AT5G62990	619.28	1236.55	1235.59	0.96	0	41	0.12	2	K.EMPFDNVIQK.D
5e-53	619.28	1236.54	1235.7	0.84	0	58	0.0024	1	K.IAHLAADLGLSR.E
	499.64	997.27	995.5	1.77	0	36	0.42	1	K.LLMMSLEK.R
	456.78	911.54	911.54	0	0	35	0.6	1	K.LLVTQPNK.V
	511.1	1020.18	1019.53	0.64	0	40	0.21	1	K.VMSLQELGK.H
	539.23	1076.44	1074.53	1.91	1	35	0.64	1	R.DSQLVDKDR.L
	532.56	1594.66	1593.77	0.89	2	53	0.0061	1	R.EAYRDSQLVDKDR.L
	703.08	1404.15	1403.71	0.44	1	53	0.007	1	R.EMKEQNLIIDR.A
	753.28	1504.54	1504.63	-0.09	0	87	3.1e-06	1	R.IGDDTEENDIDNR.Q
	520.99	1039.97	1039.64	0.33	1	40	0.17	1	R.KLLVTQPNK.V
	468.37	934.72	934.51	0.21	0	33	1.2	1	R.LYLEELR.V
	597.19	1192.36	1192.56	-0.21	0	38	0.33	1	R.NEMEDIVVTK.L
	620.21	1238.41	1237.66	0.75	0	42	0.11	1	R.TLVDHLTHFR.E
	656.52	1311.02	1310.71	0.31	0	50	0.017	1	R.VLAPSFPDGRPR.E
	717.27	1432.52	1431.74	0.78	1	63	0.00079	1	R.VRNEMEDIVVTK.L
AT5G64840	460.47	459.47	459.31	0.16	0	33	3	1	-.ISLK.T
1e-134	768.6	1535.18	1534.73	0.45	0	92	8.6e-07	1	K.ALESSVNDLDLMGR.L
	565.93	1129.85	1129.61	0.24	1	43	0.1	1	K.ANLTIERGEK.I
	558.5	557.49	557.39	0.1	1	38	0.5	1	K.KLIGK.-
	779.69	1557.37	1556.86	0.52	0	42	0.088	1	K.LLGEELVQKPFER.K
	792.58	1583.15	1581.7	1.45	0	51	0.0094	1	K.LMPELGFGTEDSDR.L
	455.98	909.95	909.44	0.51	0	47	0.035	1	K.MQAFQAAK.Q
	655.04	1308.08	1307.63	0.44	0	71	0.00014	1	K.QSSNGASTVSSGVK.L
	548.71	1095.41	1094.54	0.87	0	49	0.024	1	R.AFLDQLCTK.I
	644.84	1287.67	1287.67	0	0	72	0.00011	1	R.AQSVNLDIVDSK.I
	778.27	1554.53	1553.83	0.7	0	70	0.00012	1	R.IIAGLEEPDSGNVIK.A
	509.5	1016.98	1016.59	0.39	1	37	0.4	1	R.KVSLLSGGEK.A
	631.74	1261.47	1260.67	0.8	0	55	0.0058	1	R.LLDEFDLLQR.R
	542.78	1083.55	1083.49	0.07	0	36	0.44	1	R.NLDFGFEDK.I
	565.14	1128.27	1127.58	0.69	1	31	1.5	1	R.QAELEDKAPK.L
	723.01	1444.01	1443.77	0.24	1	76	3.7e-05	1	R.RAQSVNLDIVDSK.I
	775.71	1549.41	1548.75	0.66	0	81	1.1e-05	1	R.TFEGNYSQYILSK.A
