# Supplementary material for: Mining the soluble chloroplast proteome by affinity chromatography
Source: Proteomics. 2011 Feb 25;11(7):1287–99. doi: 10.1002/pmic.201000495 (PMC3531887; doi:10.1002/pmic.201000495)
Supplement: Supplementary file 4 [file pmic0011-1287-SD4.xls]

## Sheet: Pea vs Arabidopsis
Supporting Information Table S3. Identified proteins with pea and Arabidopsis ATP affinity chromatography runs AGI codes of all proteins together with functional annotation from TAIR9 are shown. Whether or not a protein was identified with pea and/or Arabidopsis is depicted by + or -, respectively. Localization refers to experimental data deduced from available databases and literature. Proteins …
AGI code	TAIR9 annotation	Pea	Arabidopsis	localization	comment
AT1G01080	33 kDa ribonucleoprotein, chloroplast, putative / RNA-binding protein cp33, putative	-	+	chloroplast
AT1G01090	PDH-E1 ALPHA | PDH-E1 ALPHA (PYRUVATE DEHYDROGENASE E1 ALPHA); pyruvate dehydrogenase (acetyl-transferring)	+	+	chloroplast
AT1G02150	pentatricopeptide (PPR) repeat-containing protein	+	+	chloroplast
AT1G02560	CLPP5, NCLPP5, NCLPP1 | CLPP5 (NUCLEAR ENCODED CLP PROTEASE 5); serine-type endopeptidase	-	+	chloroplast
AT1G03475	LIN2, HEMF1, ATCPO-I | LIN2 (LESION INITIATION 2); coproporphyrinogen oxidase	+	+	chloroplast
AT1G03630	POR C, PORC | POR C (PROTOCHLOROPHYLLIDE OXIDOREDUCTASE); NADPH dehydrogenase/ oxidoreductase/ protochlorophyllide reductase	-	+	chloroplast
AT1G04420	aldo/keto reductase family protein	-	+	chloroplast
AT1G06190	ATP binding / ATPase, coupled to transmembrane movement of ions, phosphorylative mechanism	-	+	chloroplast
AT1G07920	elongation factor 1-alpha / EF-1-alpha	-	+	chloroplast	builds an ambiguity group with: AT1G07930,AT1G07940,AT5G60390
AT1G08490	ATSUFS, SUFS, ATCPNIFS, ATNFS2, CPNIFS | CPNIFS (CHLOROPLASTIC NIFS-LIKE CYSTEINE DESULFURASE); cysteine desulfurase/ selenocysteine lyase/ transaminase	+	+	chloroplast
AT1G08520	PDE166, CHLD | CHLD; ATP binding / magnesium chelatase/ nucleoside-triphosphatase/ nucleotide binding	+	+	chloroplast
AT1G09130	ATP-dependent Clp protease proteolytic subunit, putative	-	+	chloroplast
AT1G09340	CRB, CSP41B | CRB (CHLOROPLAST RNA BINDING); binding / catalytic/ coenzyme binding	+	+	chloroplast
AT1G09795	ATATP-PRT2, HISN1B | ATATP-PRT2 (ATP PHOSPHORIBOSYL TRANSFERASE 2); ATP phosphoribosyltransferase	+	+	chloroplast
AT1G10760	SEX1, SOP1, SOP, GWD1, GWD | SEX1 (STARCH EXCESS 1); alpha-glucan, water dikinase	-	+	chloroplast
AT1G11860	aminomethyltransferase, putative	+	-	chloroplast
AT1G11870	ATSRS, SRS | SRS (SERYL-TRNA SYNTHETASE); serine-tRNA ligase	+	+	chloroplast
AT1G12230	transaldolase, putative	+	+	chloroplast
AT1G12410	CLPR2, NCLPP2, CLP2 | CLP2 (CLP PROTEASE PROTEOLYTIC SUBUNIT 2); serine-type endopeptidase	-	+	chloroplast
AT1G12900	GAPA-2 | GAPA-2 (GLYCERALDEHYDE 3-PHOSPHATE DEHYDROGENASE A SUBUNIT 2); NAD or NADH binding / binding / catalytic/ glyceraldehyde-3-phosphate dehydrogenase (phosphorylating)/ glyceraldehyde-3-phosphate dehydrogenase	+	+	chloroplast
AT1G13270	MAP1C, MAP1B | MAP1C (METHIONINE AMINOPEPTIDASE 1B); aminopeptidase/ metalloexopeptidase	-	+	chloroplast
AT1G13440	GAPC-2, GAPC2 | GAPC2 (GLYCERALDEHYDE-3-PHOSPHATE DEHYDROGENASE C2); NAD or NADH binding / binding / catalytic/ glyceraldehyde-3-phosphate dehydrogenase (phosphorylating)/ glyceraldehyde-3-phosphate dehydrogenase	-	+	chloroplast	builds an ambiguity group with: AT3G04120
AT1G14030	ribulose-1,5 bisphosphate carboxylase oxygenase large subunit N-methyltransferase, putative	+	+	chloroplast
AT1G14810	semialdehyde dehydrogenase family protein	+	+	chloroplast
AT1G15060	LOCATED IN: chloroplast; EXPRESSED IN: 23 plant structures; EXPRESSED DURING: 14 growth stages; CONTAINS InterPro DOMAIN/s: Uncharacterised conserved protein UCP031088, alpha/beta hydrolase, At1g15070 (InterPro:IPR016969); BEST Arabidopsis thaliana protein match is: unknown protein (TAIR:AT1G73750.1); Has 120 Blast hits to 104 proteins in 29 species: Archae - 0; Bacteria - 61; Metazoa - 1; Fungi …	-	+	chloroplast
AT1G15140	oxidoreductase NAD-binding domain-containing protein	-	+	chloroplast
AT1G15710	prephenate dehydrogenase family protein	-	+	chloroplast
AT1G15730	PRLI-interacting factor L, putative	+	-	chloroplast
AT1G16720	HCF173 | HCF173 (high chlorophyll fluorescence phenotype 173); binding / catalytic/ transcription repressor	+	+	chloroplast
AT1G16880	uridylyltransferase-related	-	+	chloroplast
AT1G17050	SPS2 | SPS2 (Solanesyl diphosphate synthase 2); trans-octaprenyltranstransferase	-	+	chloroplast
AT1G17160	pfkB-type carbohydrate kinase family protein	-	+	chloroplast
AT1G17220	FUG1 | FUG1 (fu-gaeri1); translation initiation factor	+	+	chloroplast
AT1G17650	GLYR2, GR2 | GLYR2 (GLYOXYLATE REDUCTASE 2); glyoxylate reductase (NADP)/ phosphogluconate dehydrogenase (decarboxylating)	-	+	chloroplast
AT1G18500	MAML-4, IPMS1 | MAML-4 (METHYLTHIOALKYLMALATE SYNTHASE-LIKE 4); 2-isopropylmalate synthase	+	-	chloroplast
AT1G19740	ATP-dependent protease La (LON) domain-containing protein	-	+	chloroplast
AT1G20020	ATLFNR2, FNR2 | FNR2 (FERREDOXIN-NADP(+)-OXIDOREDUCTASE 2); NADPH dehydrogenase/ oxidoreductase/ poly(U) binding	-	+	chloroplast
AT1G21440	mutase family protein	-	+	chloroplast
AT1G22410	2-dehydro-3-deoxyphosphoheptonate aldolase, putative / 3-deoxy-D-arabino-heptulosonate 7-phosphate synthase, putative / DAHP synthetase, putative	+	-	unknown
AT1G23180	armadillo/beta-catenin repeat family protein	-	+	chloroplast
AT1G23310	GGT1, AOAT1 | GGT1 (GLUTAMATE:GLYOXYLATE AMINOTRANSFERASE); L-alanine:2-oxoglutarate aminotransferase/ glycine:2-oxoglutarate aminotransferase	-	+	chloroplast
AT1G23740	oxidoreductase, zinc-binding dehydrogenase family protein	+	+	chloroplast
AT1G23800	ALDH2B7, ALDH2B | ALDH2B7; 3-chloroallyl aldehyde dehydrogenase/ aldehyde dehydrogenase (NAD)	+	-	unknown
AT1G24360	3-oxoacyl-(acyl-carrier protein) reductase, chloroplast / 3-ketoacyl-acyl carrier protein reductase	-	+	chloroplast
AT1G24610	SET domain-containing protein	+	+	chloroplast
AT1G24807	anthranilate synthase beta subunit, putative	-	+	chloroplast	builds an ambiguity group with: AT1G24909,AT1G25083,AT1G25155,AT1G25220,AT5G57890
AT1G26090	unknown protein	+	+	chloroplast
AT1G27450	APT1, ATAPT1 | APT1 (ADENINE PHOSPHORIBOSYL TRANSFERASE 1); adenine phosphoribosyltransferase	-	+	contamination
AT1G27510	INVOLVED IN: response to singlet oxygen; LOCATED IN: thylakoid membrane; EXPRESSED IN: 22 plant structures; EXPRESSED DURING: 13 growth stages; BEST Arabidopsis thaliana protein match is: EX1 (EXECUTER1) (TAIR:AT4G33630.2); Has 213 Blast hits to 208 proteins in 76 species: Archae - 0; Bacteria - 13; Metazoa - 63; Fungi - 31; Plants - 69; Viruses - 0; Other Eukaryotes - 37 (source: NCBI BLink).	+	-	chloroplast
AT1G29910	CAB3, AB180, LHCB1.2 | CAB3 (CHLOROPHYLL A/B BINDING PROTEIN 3); chlorophyll binding	+	-	chloroplast
AT1G30120	PDH-E1 BETA | PDH-E1 BETA (PYRUVATE DEHYDROGENASE E1 BETA); pyruvate dehydrogenase (acetyl-transferring)	+	+	chloroplast	builds an ambiguity group with: AT2G34590
AT1G30580	GTP binding	-	+	contamination
AT1G31180	3-isopropylmalate dehydrogenase, chloroplast, putative	+	+	chloroplast
AT1G31190	IMPL1 | IMPL1 (MYO-INOSITOL MONOPHOSPHATASE LIKE 1); 3'(2'),5'-bisphosphate nucleotidase/ inositol or phosphatidylinositol phosphatase/ inositol-1(or 4)-monophosphatase	-	+	chloroplast
AT1G32060	PRK | PRK (PHOSPHORIBULOKINASE); ATP binding / phosphoribulokinase/ protein binding	+	+	chloroplast
AT1G32160	unknown protein	+	+	chloroplast
AT1G32200	ATS1, ACT1 | ATS1; glycerol-3-phosphate O-acyltransferase	-	+	chloroplast
AT1G32500	ATNAP6 | ATNAP6 (NON-INTRINSIC ABC PROTEIN 6); protein binding / transporter	+	+	chloroplast
AT1G32900	starch synthase, putative	+	+	chloroplast
AT1G35210	unknown protein	-	+	unknown
AT1G35680	50S ribosomal protein L21, chloroplast / CL21 (RPL21)	-	+	chloroplast
AT1G36280	adenylosuccinate lyase, putative / adenylosuccinase, putative	+	+	chloroplast
AT1G42970	GAPB | GAPB (GLYCERALDEHYDE-3-PHOSPHATE DEHYDROGENASE B SUBUNIT); glyceraldehyde-3-phosphate dehydrogenase (NADP+)/ glyceraldehyde-3-phosphate dehydrogenase	+	+	chloroplast
AT1G48420	D-CDES | D-CDES (D-CYSTEINE DESULFHYDRASE); 1-aminocyclopropane-1-carboxylate deaminase/ D-cysteine desulfhydrase/ catalytic	+	-	chloroplast
AT1G48520	GATB | GATB (GLU-ADT SUBUNIT B); carbon-nitrogen ligase, with glutamine as amido-N-donor / glutaminyl-tRNA synthase (glutamine-hydrolyzing)/ ligase	+	+	chloroplast
AT1G48850	EMB1144 | EMB1144 (embryo defective 1144); chorismate synthase	+	-	chloroplast
AT1G49630	ATPREP2 | ATPREP2 (ARABIDOPSIS THALIANA PRESEQUENCE PROTEASE 2); catalytic/ metal ion binding / metalloendopeptidase/ metallopeptidase/ zinc ion binding	+	-	chloroplast
AT1G49650	cell death associated protein-related	-	+	chloroplast
AT1G49970	CLPR1, NCLPP5, SVR2 | CLPR1; serine-type endopeptidase	-	+	chloroplast
AT1G50200	ALATS, ACD | ALATS (ALANYL-TRNA SYNTHETASE); ATP binding / alanine-tRNA ligase/ ligase, forming aminoacyl-tRNA and related compounds / nucleic acid binding / nucleotide binding	-	+	chloroplast
AT1G52510	hydrolase, alpha/beta fold family protein	-	+	chloroplast
AT1G53280	DJ-1 family protein	+	+	chloroplast
AT1G54310	RNA binding	+	-	unknown
AT1G55490	CPN60B, LEN1 | CPN60B (CHAPERONIN 60 BETA); ATP binding / protein binding	+	+	chloroplast
AT1G56050	GTP-binding protein-related	+	+	chloroplast
AT1G56190	phosphoglycerate kinase, putative	+	+	chloroplast
AT1G57770	amine oxidase family	-	+	chloroplast
AT1G58080	ATATP-PRT1, HISN1A | ATATP-PRT1 (ATP PHOSPHORIBOSYL TRANSFERASE 1); ATP phosphoribosyltransferase	-	+	chloroplast
AT1G62640	KAS III | KAS III (3-KETOACYL-ACYL CARRIER PROTEIN SYNTHASE III); 3-oxoacyl-[acyl-carrier-protein] synthase/ catalytic/ transferase, transferring acyl groups other than amino-acyl groups	+	+	chloroplast
AT1G62750	ATSCO1, ATSCO1/CPEF-G, SCO1 | SCO1 (SNOWY COTYLEDON 1); ATP binding / translation elongation factor/ translation factor, nucleic acid binding	+	+	chloroplast
AT1G63610	unknown protein	-	+	chloroplast
AT1G63940	MDAR6 | monodehydroascorbate reductase, putative	-	+	chloroplast
AT1G64190	6-phosphogluconate dehydrogenase family protein	+	+	chloroplast
AT1G65930	isocitrate dehydrogenase, putative / NADP+ isocitrate dehydrogenase, putative	-	+	contamination
AT1G66430	pfkB-type carbohydrate kinase family protein	+	+	chloroplast
AT1G66670	CLPP3, NCLPP3 | CLPP3; serine-type endopeptidase	-	+	chloroplast
AT1G69200	kinase	-	+	chloroplast
AT1G69740	HEMB1 | HEMB1; catalytic/ metal ion binding / porphobilinogen synthase	+	-	chloroplast
AT1G69830	ATAMY3, AMY3 | AMY3 (ALPHA-AMYLASE-LIKE 3); alpha-amylase	-	+	chloroplast
AT1G70200	RNA recognition motif (RRM)-containing protein	-	+	chloroplast
AT1G70570	anthranilate phosphoribosyltransferase, putative	-	+	chloroplast
AT1G70820	phosphoglucomutase, putative / glucose phosphomutase, putative	+	+	chloroplast
AT1G71920	histidinol-phosphate aminotransferase, putative	+	+	chloroplast	builds an ambiguity group with: AT5G10330
AT1G72810	threonine synthase, putative	-	+	chloroplast
AT1G74040	IMS1, MAML-3, IPMS2 | IMS1 (2-ISOPROPYLMALATE SYNTHASE 1); 2-isopropylmalate synthase	-	+	chloroplast
AT1G74470	geranylgeranyl reductase	+	+	chloroplast
AT1G74640	unknown protein	+	-	chloroplast
AT1G74920	ALDH10A8 | ALDH10A8; 3-chloroallyl aldehyde dehydrogenase/ oxidoreductase	+	-	unknown
AT1G74960	FAB1, KAS2 | FAB1 (FATTY ACID BIOSYNTHESIS 1); 3-oxoacyl-[acyl-carrier-protein] synthase/ fatty-acid synthase	+	-	chloroplast
AT1G75330	OTC | OTC (ORNITHINE CARBAMOYLTRANSFERASE); amino acid binding / carboxyl- or carbamoyltransferase/ ornithine carbamoyltransferase	+	-	chloroplast
AT1G76080	ATCDSP32, CDSP32 | CDSP32 (CHLOROPLASTIC DROUGHT-INDUCED STRESS PROTEIN OF 32 KD)	+	+	chloroplast
AT1G76730	5-formyltetrahydrofolate cyclo-ligase family protein	+	+	chloroplast
AT1G77060	mutase family protein	-	+	chloroplast
AT1G77122	unknown protein	+	-	unknown
AT1G77670	aminotransferase class I and II family protein	+	-	chloroplast
AT1G78510	SPS1 | SPS1 (solanesyl diphosphate synthase 1); trans-octaprenyltranstransferase	+	-	contamination
AT1G79230	ST1, ATMST1, MST1, ATRDH1 | MST1 (MERCAPTOPYRUVATE SULFURTRANSFERASE 1); 3-mercaptopyruvate sulfurtransferase/ sulfurtransferase/ thiosulfate sulfurtransferase	+	-	contamination
AT1G79440	ALDH5F1, SSADH1, SSADH | ALDH5F1; 3-chloroallyl aldehyde dehydrogenase/ NAD or NADH binding / succinate-semialdehyde dehydrogenase	+	+	contamination
AT1G79530	GAPCP-1 | GAPCP-1 (GLYCERALDEHYDE-3-PHOSPHATE DEHYDROGENASE OF PLASTID 1); NAD or NADH binding / binding / catalytic/ glyceraldehyde-3-phosphate dehydrogenase (phosphorylating)/ glyceraldehyde-3-phosphate dehydrogenase	+	-	unknown
AT1G80380	phosphoribulokinase/uridine kinase-related	+	+	chloroplast
AT1G80480	PTAC17 | PTAC17 (PLASTID TRANSCRIPTIONALLY ACTIVE17)	-	+	chloroplast
AT1G80560	3-isopropylmalate dehydrogenase, chloroplast, putative	+	+	chloroplast
AT1G80600	WIN1 | WIN1 (HOPW1-1-INTERACTING 1); N2-acetyl-L-ornithine:2-oxoglutarate 5-aminotransferase/ catalytic/ pyridoxal phosphate binding / transaminase	+	+	chloroplast
AT2G01140	fructose-bisphosphate aldolase, putative	-	+	chloroplast
AT2G01350	QPT | QPT (QUINOLINATE PHOSHORIBOSYLTRANSFERASE); nicotinate-nucleotide diphosphorylase (carboxylating)	-	+	chloroplast
AT2G02500	ISPD, ATMEPCT, MCT | ISPD; 2-C-methyl-D-erythritol 4-phosphate cytidylyltransferase	-	+	chloroplast
AT2G02740	ATWHY3, PTAC11, WHY3 | WHY3 (WHIRLY 3); DNA binding	-	+	chloroplast
AT2G03390	uvrB/uvrC motif-containing protein	-	+	chloroplast
AT2G04030	CR88, EMB1956, HSP90.5 | CR88; ATP binding	+	+	chloroplast
AT2G04400	indole-3-glycerol phosphate synthase (IGPS)	-	+	chloroplast
AT2G04530	CPZ, TRZ2 | CPZ; 3'-tRNA processing endoribonuclease	+	+	chloroplast
AT2G04842	EMB2761 | EMB2761 (EMBRYO DEFECTIVE 2761); ATP binding / aminoacyl-tRNA ligase/ ligase, forming aminoacyl-tRNA and related compounds / nucleotide binding / threonine-tRNA ligase	+	+	chloroplast
AT2G05710	aconitate hydratase, cytoplasmic, putative / citrate hydro-lyase/aconitase, putative	-	+	chloroplast
AT2G05990	MOD1, ENR1 | MOD1 (MOSAIC DEATH 1); enoyl-[acyl-carrier-protein] reductase (NADH)/ enoyl-[acyl-carrier-protein] reductase/ oxidoreductase	+	+	chloroplast
AT2G13360	AGT, AGT1 | AGT (ALANINE:GLYOXYLATE AMINOTRANSFERASE); alanine-glyoxylate transaminase/ serine-glyoxylate transaminase/ serine-pyruvate transaminase	-	+	chloroplast
AT2G14260	PIP | PIP; aminopeptidase	-	+	chloroplast
AT2G15620	NIR1, NIR, ATHNIR | NIR1 (NITRITE REDUCTASE 1); ferredoxin-nitrate reductase/ nitrite reductase (NO-forming)	-	+	chloroplast
AT2G16570	ATASE, ATASE1 | ATASE1 (GLN PHOSPHORIBOSYL PYROPHOSPHATE AMIDOTRANSFERASE 1); amidophosphoribosyltransferase	+	-	chloroplast
AT2G17265	HSK | HSK (HOMOSERINE KINASE); homoserine kinase	-	+	chloroplast
AT2G17340	pantothenate kinase-related	+	-	unknown
AT2G19870	tRNA/rRNA methyltransferase (SpoU) family protein	+	+	chloroplast
AT2G19940	N-acetyl-gamma-glutamyl-phosphate reductase/ NAD or NADH binding / binding / catalytic/ oxidoreductase, acting on the aldehyde or oxo group of donors, NAD or NADP as acceptor / protein dimerization	+	-	chloroplast
AT2G20690	lumazine-binding family protein	-	+	chloroplast
AT2G21170	TIM | TIM (TRIOSEPHOSPHATE ISOMERASE); catalytic/ triose-phosphate isomerase	-	+	chloroplast
AT2G21330	fructose-bisphosphate aldolase, putative	-	+	chloroplast
AT2G21370	xylulose kinase, putative	-	+	chloroplast
AT2G22250	ATAAT, AAT, MEE17 | aminotransferase class I and II family protein	+	+	chloroplast
AT2G22450	riboflavin biosynthesis protein, putative	-	+	chloroplast
AT2G23370	unknown protein	+	-	contamination
AT2G24060	translation initiation factor 3 (IF-3) family protein	-	+	chloroplast
AT2G24200	cytosol aminopeptidase	+	-	contamination
AT2G25830	YebC-related	-	+	chloroplast
AT2G25840	OVA4 | OVA4 (ovule abortion 4); ATP binding / aminoacyl-tRNA ligase/ nucleotide binding / tryptophan-tRNA ligase	+	+	chloroplast
AT2G25870	haloacid dehalogenase-like hydrolase family protein	+	-	unknown
AT2G26540	HEMD | HEMD; uroporphyrinogen-III synthase	-	+	chloroplast
AT2G26930	ATCDPMEK, PDE277, ISPE | ATCDPMEK (4-(CYTIDINE 5'-PHOSPHO)-2-C-METHYL-D-ERITHRITOL KINASE); 4-(cytidine 5'-diphospho)-2-C-methyl-D-erythritol kinase	-	+	chloroplast
AT2G27680	aldo/keto reductase family protein	+	+	chloroplast
AT2G28000	CPN60A, CH-CPN60A, SLP | CPN60A (CHAPERONIN-60ALPHA); ATP binding / protein binding	+	+	chloroplast
AT2G29690	ASA2, ATHANSYNAB | ASA2 (ANTHRANILATE SYNTHASE 2); anthranilate synthase	+	+	chloroplast
AT2G30200	[acyl-carrier-protein] S-malonyltransferase/ binding / catalytic/ transferase	-	+	chloroplast
AT2G30695	FUNCTIONS IN: molecular_function unknown; INVOLVED IN: protein folding, protein transport; LOCATED IN: chloroplast stroma, chloroplast; EXPRESSED IN: 23 plant structures; EXPRESSED DURING: 13 growth stages; CONTAINS InterPro DOMAIN/s: Trigger factor, ribosome-binding, bacterial (InterPro:IPR008881); Has 207 Blast hits to 207 proteins in 55 species: Archae - 0; Bacteria - 110; Metazoa - 0; Fungi -…	-	+	chloroplast
AT2G30860	ATGSTF9, GLUTTR, ATGSTF7 | ATGSTF9 (GLUTATHIONE S-TRANSFERASE PHI 9); copper ion binding / glutathione binding / glutathione peroxidase/ glutathione transferase	-	+	chloroplast
AT2G31170	SYCO ARATH | SYCO ARATH; ATP binding / aminoacyl-tRNA ligase/ cysteine-tRNA ligase/ nucleotide binding	-	+	chloroplast
AT2G31810	acetolactate synthase small subunit, putative	+	-	chloroplast
AT2G31890	ATRAP, RAP | RAP	+	-	unknown	in plastid stroma according to latest PPDB update
AT2G33800	ribosomal protein S5 family protein	-	+	chloroplast
AT2G34430	LHB1B1, LHCB1.4 | LHB1B1; chlorophyll binding	-	+	chloroplast
AT2G35040	AICARFT/IMPCHase bienzyme family protein	+	+	chloroplast
AT2G35410	33 kDa ribonucleoprotein, chloroplast, putative / RNA-binding protein cp33, putative	-	+	chloroplast
AT2G35490	plastid-lipid associated protein PAP, putative	+	+	chloroplast
AT2G35500	shikimate kinase-related	+	+	chloroplast
AT2G36250	FTSZ2-1, ATFTSZ2-1 | FTSZ2-1; protein binding / structural molecule	+	+	chloroplast
AT2G37220	29 kDa ribonucleoprotein, chloroplast, putative / RNA-binding protein cp29, putative	-	+	chloroplast
AT2G37660	binding / catalytic/ coenzyme binding	-	+	chloroplast
AT2G38040	CAC3 | CAC3; acetyl-CoA carboxylase	-	+	chloroplast
AT2G39730	RCA | RCA (RUBISCO ACTIVASE); ADP binding / ATP binding / enzyme regulator/ ribulose-1,5-bisphosphate carboxylase/oxygenase activator	+	+	chloroplast
AT2G40490	HEME2 | HEME2; uroporphyrinogen decarboxylase	+	+	chloroplast
AT2G41220	GLU2 | GLU2 (GLUTAMATE SYNTHASE 2); glutamate synthase (ferredoxin)	+	-	chloroplast
AT2G41950	unknown protein	-	+	chloroplast
AT2G42130	unknown protein	-	+	chloroplast
AT2G43090	aconitase C-terminal domain-containing protein	-	+	chloroplast
AT2G43710	SSI2, FAB2 | SSI2; acyl-[acyl-carrier-protein] desaturase/ stearoyl-CoA 9-desaturase	-	+	chloroplast
AT2G43750	OASB, ACS1, CPACS1, ATCS-B | OASB (O-ACETYLSERINE (THIOL) LYASE B); cysteine synthase	-	+	chloroplast
AT2G43945	unknown protein	-	+	chloroplast
AT2G44040	dihydrodipicolinate reductase family protein	-	+	chloroplast
AT2G44760	unknown protein	+	+	unknown
AT2G45290	transketolase, putative	+	-	chloroplast
AT2G45300	3-phosphoshikimate 1-carboxyvinyltransferase / 5-enolpyruvylshikimate-3-phosphate / EPSP synthase	+	+	chloroplast
AT2G45440	DHDPS2 | DHDPS2 (DIHYDRODIPICOLINATE SYNTHASE); catalytic/ dihydrodipicolinate synthase/ lyase	+	-	chloroplast
AT2G45770	CPFTSY, FRD4 | CPFTSY; 7S RNA binding / GTP binding / nucleoside-triphosphatase/ nucleotide binding	-	+	chloroplast
AT2G47450	CAO, CPSRP43 | CAO (CHAOS); chromatin binding	-	+	chloroplast
AT2G47730	ATGSTF8, ATGSTF5, GST6, GSTF8 | ATGSTF8 (ARABIDOPSIS THALIANA GLUTATHIONE S-TRANSFERASE PHI 8); glutathione binding / glutathione transferase	-	+	chloroplast
AT2G47910	CRR6 | CRR6 (chlororespiratory reduction 6)	-	+	chloroplast
AT2G47940	DEGP2 | DEGP2; serine-type endopeptidase/ serine-type peptidase	+	+	chloroplast
AT3G01180	AtSS2 | AtSS2 (starch synthase 2); transferase, transferring glycosyl groups	+	-	chloroplast
AT3G01480	CYP38 | CYP38 (cyclophilin 38); peptidyl-prolyl cis-trans isomerase	-	+	chloroplast
AT3G01500	CA1 | CA1 (CARBONIC ANHYDRASE 1); carbonate dehydratase/ zinc ion binding	-	+	chloroplast
AT3G01510	5'-AMP-activated protein kinase beta-1 subunit-related	-	+	chloroplast
AT3G02630	acyl-(acyl-carrier-protein) desaturase, putative / stearoyl-ACP desaturase, putative	+	-	chloroplast
AT3G02660	emb2768 | emb2768 (EMBRYO DEFECTIVE 2768); ATP binding / RNA binding / aminoacyl-tRNA ligase/ nucleotide binding / tyrosine-tRNA ligase	+	-	chloroplast
AT3G03630	CS26 | CS26; cysteine synthase	+	+	chloroplast
AT3G03780	ATMS2 | AtMS2; 5-methyltetrahydropteroyltriglutamate-homocysteine S-methyltransferase/ methionine synthase	-	+	chloroplast	builds an ambiguity group with: AT5G17920
AT3G03890	FMN binding	-	+	chloroplast
AT3G04550	unknown protein	+	+	chloroplast
AT3G04650	oxidoreductase	+	-	unknown
AT3G04790	ribose 5-phosphate isomerase-related	+	+	chloroplast
AT3G04870	ZDS, PDE181 | ZDS (ZETA-CAROTENE DESATURASE); carotene 7,8-desaturase	-	+	chloroplast
AT3G06200	guanylate kinase, putative	-	+	unknown
AT3G06350	EMB3004, MEE32 | MEE32 (MATERNAL EFFECT EMBRYO ARREST 32); 3-dehydroquinate dehydratase/ NADP or NADPH binding / binding / catalytic/ shikimate 5-dehydrogenase	+	+	chloroplast
AT3G09440	heat shock cognate 70 kDa protein 3 (HSC70-3) (HSP70-3)	-	+	chloroplast	builds an ambiguity group with: AT5G02500
AT3G09820	ADK1, ATADK1 | ADK1 (adenosine kinase 1); adenosine kinase/ copper ion binding	-	+	chloroplast	builds an ambiguity group with: AT5G03300
AT3G10350	anion-transporting ATPase family protein	+	+	chloroplast
AT3G10670	ATNAP7 | ATNAP7; ATPase, coupled to transmembrane movement of substances / protein binding / transporter	-	+	chloroplast
AT3G11630	2-cys peroxiredoxin, chloroplast (BAS1)	-	+	chloroplast
AT3G12080	emb2738 | emb2738 (embryo defective 2738); GTP binding	+	-	chloroplast
AT3G12580	HSP70 | HSP70 (heat shock protein 70); ATP binding	+	-	contamination
AT3G12780	PGK1 | PGK1 (PHOSPHOGLYCERATE KINASE 1); phosphoglycerate kinase	-	+	chloroplast
AT3G13470	chaperonin, putative	+	-	chloroplast
AT3G13490	OVA5, ATKRS-2 | OVA5 (OVULE ABORTION 5); ATP binding / aminoacyl-tRNA ligase/ lysine-tRNA ligase/ nucleic acid binding / nucleotide binding	+	+	chloroplast
AT3G14390	diaminopimelate decarboxylase, putative / DAP carboxylase, putative	+	-	chloroplast
AT3G14415	(S)-2-hydroxy-acid oxidase, peroxisomal, putative / glycolate oxidase, putative / short chain alpha-hydroxy acid oxidase, putative	-	+	contamination
AT3G14420	(S)-2-hydroxy-acid oxidase, peroxisomal, putative / glycolate oxidase, putative / short chain alpha-hydroxy acid oxidase, putative	+	+	chloroplast
AT3G14900	unknown protein	+	+	chloroplast
AT3G14930	HEME1 | HEME1; uroporphyrinogen decarboxylase	-	+	chloroplast
AT3G15290	3-hydroxybutyryl-CoA dehydrogenase, putative	-	+	contamination
AT3G15520	peptidyl-prolyl cis-trans isomerase TLP38, chloroplast / thylakoid lumen PPIase of 38 kDa / cyclophilin / rotamase	-	+	chloroplast
AT3G17470	ATCRSH | RelA/SpoT domain-containing protein / calcium-binding EF-hand family protein	+	-	chloroplast
AT3G17800	mRNA level of the MEB5.2 gene (At3g17800) remains unchanged after cutting the inflorescence stem	-	+	unknown
AT3G17810	dihydroorotate dehydrogenase family protein / dihydroorotate oxidase family protein	+	-	chloroplast
AT3G18270	CYP77A5P | CYP77A5P; catalytic	+	+	chloroplast
AT3G19480	D-3-phosphoglycerate dehydrogenase, putative / 3-PGDH, putative	-	+	chloroplast
AT3G20330	aspartate carabmoyltransferase, chloroplast / aspartate transcarbamylase / ATCase (PYRB)	+	+	chloroplast
AT3G21200	unknown protein	-	+	chloroplast
AT3G22890	APS1 | APS1 (ATP SULFURYLASE 1); sulfate adenylyltransferase (ATP)	+	+	chloroplast
AT3G22960	PKP1, PKP-ALPHA | PKP-ALPHA; pyruvate kinase	+	+	chloroplast
AT3G23700	S1 RNA-binding domain-containing protein	+	+	chloroplast
AT3G24430	HCF101 | HCF101 (HIGH-CHLOROPHYLL-FLUORESCENCE 101); ATP binding	+	-	chloroplast
AT3G25110	AtFaTA | AtFaTA (Arabidopsis FatA acyl-ACP thioesterase); acyl carrier/ acyl-[acyl-carrier-protein] hydrolase	+	-	unknown
AT3G25530	GHBDH, ATGHBDH, GLYR1, GR1 | GLYR1 (GLYOXYLATE REDUCTASE 1); 3-hydroxybutyrate dehydrogenase/ phosphogluconate dehydrogenase (decarboxylating)	-	+	contamination
AT3G25660	glutamyl-tRNA(Gln) amidotransferase, putative	+	-	chloroplast
AT3G26650	GAPA, GAPA-1 | GAPA (GLYCERALDEHYDE 3-PHOSPHATE DEHYDROGENASE A SUBUNIT); glyceraldehyde-3-phosphate dehydrogenase/ protein binding	-	+	chloroplast
AT3G27740	CARA | CARA (CARBAMOYL PHOSPHATE SYNTHETASE A); carbamoyl-phosphate synthase (glutamine-hydrolyzing)/ carbamoyl-phosphate synthase/ catalytic	+	+	chloroplast
AT3G27890	NQR | NQR (NADPH:QUINONE OXIDOREDUCTASE); FMN reductase	-	+	chloroplast
AT3G27925	DEGP1, Deg1 | DEGP1 (DegP protease 1); serine-type endopeptidase/ serine-type peptidase	-	+	chloroplast
AT3G29185	unknown protein	+	+	chloroplast
AT3G29320	glucan phosphorylase, putative	-	+	chloroplast
AT3G45140	LOX2, ATLOX2 | LOX2 (LIPOXYGENASE 2); lipoxygenase	-	+	chloroplast
AT3G45770	oxidoreductase, zinc-binding dehydrogenase family protein	-	+	contamination
AT3G46100	ATHRS1 | ATHRS1 (HISTIDYL-TRNA SYNTHETASE 1); histidine-tRNA ligase	+	+	chloroplast
AT3G47520	MDH | MDH (MALATE DEHYDROGENASE); L-malate dehydrogenase/ binding / catalytic/ malate dehydrogenase/ oxidoreductase/ oxidoreductase, acting on the CH-OH group of donors, NAD or NADP as acceptor	+	+	chloroplast
AT3G48000	ALDH2B4, ALDH2, ALDH2A | ALDH2B4 (ALDEHYDE DEHYDROGENASE 2B4); 3-chloroallyl aldehyde dehydrogenase/ ATP binding / aldehyde dehydrogenase (NAD)	+	-	contamination
AT3G48730	GSA2 | GSA2 (glutamate-1-semialdehyde 2,1-aminomutase 2); catalytic/ glutamate-1-semialdehyde 2,1-aminomutase/ pyridoxal phosphate binding / transaminase	+	+	chloroplast
AT3G49140	EXPRESSED IN: 23 plant structures; EXPRESSED DURING: 13 growth stages; CONTAINS InterPro DOMAIN/s: Pentatricopeptide repeat (InterPro:IPR002885); BEST Arabidopsis thaliana protein match is: EMB2758 (embryo defective 2758) (TAIR:AT4G33990.1); Has 45368 Blast hits to 16108 proteins in 635 species: Archae - 60; Bacteria - 10333; Metazoa - 8211; Fungi - 3499; Plants - 14806; Viruses - 492; Other Euka…	+	+	chloroplast
AT3G49680	ATBCAT-3, BCAT3 | BCAT3 (BRANCHED-CHAIN AMINOTRANSFERASE 3); branched-chain-amino-acid transaminase/ catalytic	-	+	chloroplast
AT3G52180	ATPTPKIS1, DSP4, SEX4 | SEX4 (STARCH-EXCESS 4); polysaccharide binding / protein tyrosine/serine/threonine phosphatase	+	+	chloroplast
AT3G52750	FTSZ2-2 | FTSZ2-2; GTP binding / GTPase/ structural molecule	-	+	chloroplast
AT3G53130	LUT1, CYP97C1 | LUT1 (LUTEIN DEFICIENT 1); epsilon hydroxylase/ oxygen binding	+	-	chloroplast
AT3G53580	diaminopimelate epimerase family protein	+	+	chloroplast
AT3G53900	uracil phosphoribosyltransferase, putative / UMP pyrophosphorylase, putative / UPRTase, putative	-	+	chloroplast
AT3G54050	fructose-1,6-bisphosphatase, putative / D-fructose-1,6-bisphosphate 1-phosphohydrolase, putative / FBPase, putative	+	+	chloroplast
AT3G54470	uridine 5'-monophosphate synthase / UMP synthase (PYRE-F) (UMPS)	+	-	unknown
AT3G55010	ATPURM, PUR5 | PUR5; ATP binding / phosphoribosylformylglycinamidine cyclo-ligase	-	+	chloroplast
AT3G55400	OVA1 | OVA1 (OVULE ABORTION 1); ATP binding / aminoacyl-tRNA ligase/ methionine-tRNA ligase/ nucleotide binding	-	+	chloroplast
AT3G55800	SBPASE | SBPASE (sedoheptulose-bisphosphatase); phosphoric ester hydrolase/ sedoheptulose-bisphosphatase	+	+	chloroplast
AT3G55870	anthranilate synthase, alpha subunit, putative	+	-	unknown
AT3G57050	CBL | CBL (cystathionine beta-lyase); cystathionine beta-lyase	-	+	chloroplast
AT3G57180	GTP binding	-	+	chloroplast
AT3G57560	aspartate/glutamate/uridylate kinase family protein	-	+	chloroplast
AT3G57610	ADSS | ADSS (ADENYLOSUCCINATE SYNTHASE); adenylosuccinate synthase	+	+	chloroplast
AT3G58010	unknown protein	-	+	chloroplast
AT3G58140	phenylalanyl-tRNA synthetase class IIc family protein	+	+	chloroplast
AT3G58610	ketol-acid reductoisomerase	+	+	chloroplast
AT3G59040	pentatricopeptide (PPR) repeat-containing protein	+	+	unknown
AT3G59760	OASC, ATCS-C | OASC (O-ACETYLSERINE (THIOL) LYASE ISOFORM C); ATP binding / cysteine synthase	+	-	chloroplast
AT3G59870	unknown protein	-	+	chloroplast
AT3G60750	transketolase, putative	+	+	chloroplast
AT3G62120	tRNA synthetase class II (G, H, P and S) family protein	-	+	contamination
AT3G62910	APG3 | APG3 (ALBINO AND PALE GREEN); translation release factor/ translation release factor, codon specific	+	+	chloroplast
AT3G63140	CSP41A | CSP41A (CHLOROPLAST STEM-LOOP BINDING PROTEIN OF 41 KDA); mRNA binding / poly(U) binding	-	+	chloroplast
AT3G63490	ribosomal protein L1 family protein	+	+	chloroplast
AT4G00490	BAM2, BMY9 | BAM2 (BETA-AMYLASE 2); beta-amylase	-	+	chloroplast
AT4G00620	tetrahydrofolate dehydrogenase/cyclohydrolase, putative	+	+	chloroplast
AT4G01037	ubiquitin thiolesterase	-	+	chloroplast
AT4G01310	ribosomal protein L5 family protein	-	+	chloroplast
AT4G01800	preprotein translocase secA subunit, putative	+	+	chloroplast
AT4G02930	elongation factor Tu, putative / EF-Tu, putative	+	-	contamination
AT4G04020	FIB | FIB (FIBRILLIN); structural molecule	-	+	chloroplast
AT4G04770	ATABC1, LAF6, ATNAP1 | ATABC1 (ATP BINDING CASSETTE PROTEIN 1); ATPase, coupled to transmembrane movement of substances / protein binding / transporter	+	+	chloroplast
AT4G05090	inositol monophosphatase family protein	+	-	chloroplast
AT4G09000	GRF1, GF14 CHI | 14-3-3-like protein GF14 chi / general regulatory factor 1 (GRF1)	-	+	chloroplast
AT4G09040	RNA recognition motif (RRM)-containing protein	-	+	chloroplast
AT4G13430	IIL1 | IIL1 (ISOPROPYL MALATE ISOMERASE LARGE SUBUNIT 1); 4 iron, 4 sulfur cluster binding / hydro-lyase/ lyase	+	+	chloroplast
AT4G13550	triacylglycerol lipase	-	+	chloroplast
AT4G13930	SHM4 | SHM4 (serine hydroxymethyltransferase 4); catalytic/ glycine hydroxymethyltransferase/ pyridoxal phosphate binding	-	+	contamination
AT4G13940	HOG1, EMB1395, SAHH1, MEE58, ATSAHH1 | MEE58 (MATERNAL EFFECT EMBRYO ARREST 58); adenosylhomocysteinase/ copper ion binding	-	+	contamination
AT4G14680	APS3 | APS3; sulfate adenylyltransferase (ATP)	-	+	unknown
AT4G15110	CYP97B3 | CYP97B3; electron carrier/ heme binding / iron ion binding / monooxygenase/ oxygen binding	+	+	chloroplast
AT4G15560	CLA1, DEF, CLA, DXS, DXPS2 | CLA1 (CLOROPLASTOS ALTERADOS 1); 1-deoxy-D-xylulose-5-phosphate synthase	+	-	chloroplast
AT4G17040	ATP-dependent Clp protease proteolytic subunit, putative	-	+	chloroplast
AT4G17300	NS1, OVA8, ATNS1 | NS1; asparagine-tRNA ligase	-	+	chloroplast
AT4G18440	adenylosuccinate lyase, putative / adenylosuccinase, putative	-	+	chloroplast
AT4G18480	CHLI1, CH42, CH-42, CHL11, CHLI-1 | CHLI1; ATPase/ magnesium chelatase	-	+	chloroplast
AT4G18810	binding / catalytic/ transcription repressor	+	+	chloroplast
AT4G20360	ATRAB8D, ATRABE1B | ATRABE1B (ARABIDOPSIS RAB GTPASE HOMOLOG E1B); GTP binding / GTPase/ translation elongation factor	+	+	chloroplast
AT4G21210	ATRP1 | ATRP1 (PPDK REGULATORY PROTEIN); phosphoprotein phosphatase/ protein kinase	-	+	chloroplast
AT4G22240	plastid-lipid associated protein PAP, putative	-	+	chloroplast
AT4G23100	RML1, PAD2, GSH1, CAD2, ATECS1, GSHA | GSH1 (GLUTAMATE-CYSTEINE LIGASE); glutamate-cysteine ligase	-	+	chloroplast
AT4G24280	cpHsc70-1 | cpHsc70-1 (chloroplast heat shock protein 70-1); ATP binding	+	+	chloroplast
AT4G24620	PGI1, PGI | PGI1 (PHOSPHOGLUCOSE ISOMERASE 1); glucose-6-phosphate isomerase	+	+	chloroplast
AT4G24770	RBP31, ATRBP31, CP31, ATRBP33 | RBP31 (31-KDA RNA BINDING PROTEIN); RNA binding / poly(U) binding	-	+	chloroplast
AT4G24830	arginosuccinate synthase family	+	+	chloroplast
AT4G25080	CHLM | CHLM (magnesium-protoporphyrin IX methyltransferase); magnesium protoporphyrin IX methyltransferase	-	+	chloroplast
AT4G26300	emb1027 | emb1027 (embryo defective 1027); ATP binding / aminoacyl-tRNA ligase/ arginine-tRNA ligase/ nucleotide binding	+	+	chloroplast
AT4G26500	EMB1374, CPSUFE, ATSUFE, SUFE1 | CPSUFE (CHLOROPLAST SULFUR E); enzyme activator/ transcription regulator	+	+	chloroplast
AT4G26900	AT-HF, HISN4 | AT-HF (HIS HF); imidazoleglycerol-phosphate synthase	+	+	chloroplast
AT4G27070	TSB2 | TSB2 (TRYPTOPHAN SYNTHASE BETA-SUBUNIT 2); tryptophan synthase	+	-	chloroplast
AT4G27440	PORB | PORB (PROTOCHLOROPHYLLIDE OXIDOREDUCTASE B); oxidoreductase/ protochlorophyllide reductase	-	+	chloroplast
AT4G28706	pfkB-type carbohydrate kinase family protein	+	+	chloroplast
AT4G29840	MTO2, TS | MTO2 (METHIONINE OVER-ACCUMULATOR 2); threonine synthase	+	+	chloroplast
AT4G30910	cytosol aminopeptidase family protein	+	+	chloroplast
AT4G30920	cytosol aminopeptidase family protein	+	+	chloroplast
AT4G31990	ASP5, AAT3, ATAAT1 | ASP5 (ASPARTATE AMINOTRANSFERASE 5); L-aspartate:2-oxoglutarate aminotransferase	+	-	chloroplast
AT4G32520	SHM3 | SHM3 (SERINE HYDROXYMETHYLTRANSFERASE 3); catalytic/ glycine hydroxymethyltransferase/ pyridoxal phosphate binding	+	+	chloroplast
AT4G33030	SQD1 | SQD1; UDPsulfoquinovose synthase/ sulfotransferase	+	+	chloroplast
AT4G33510	DHS2 | DHS2 (3-deoxy-d-arabino-heptulosonate 7-phosphate synthase); 3-deoxy-7-phosphoheptulonate synthase	+	+	chloroplast
AT4G33580	ATBCA5, BCA5 | carbonic anhydrase family protein / carbonate dehydratase family protein	-	+	chloroplast
AT4G33670	L-galactose dehydrogenase (L-GalDH)	+	-	unknown
AT4G33680	AGD2 | AGD2 (ABERRANT GROWTH AND DEATH 2); L,L-diaminopimelate aminotransferase/ transaminase	+	+	chloroplast
AT4G33760	tRNA synthetase class II (D, K and N) family protein	+	+	chloroplast
AT4G34090	unknown protein	-	+	chloroplast
AT4G34200	EDA9 | EDA9 (embryo sac development arrest 9); ATP binding	+	+	chloroplast
AT4G34350	CLB6, ISPH, HDR | HDR (4-HYDROXY-3-METHYLBUT-2-ENYL DIPHOSPHATE REDUCTASE); 4-hydroxy-3-methylbut-2-en-1-yl diphosphate reductase/ 4-hydroxy-3-methylbut-2-en-1-yl diphosphate synthase	+	+	chloroplast
AT4G34740	ATASE2, CIA1, ATPURF2 | ATASE2 (GLN PHOSPHORIBOSYL PYROPHOSPHATE AMIDOTRANSFERASE 2); amidophosphoribosyltransferase	+	+	chloroplast
AT4G35630	PSAT | PSAT; O-phospho-L-serine:2-oxoglutarate aminotransferase	+	+	chloroplast
AT4G36810	GGPS1 | GGPS1 (GERANYLGERANYL PYROPHOSPHATE SYNTHASE 1); farnesyltranstransferase	-	+	chloroplast
AT4G37000	ACD2, ATRCCR | ACD2 (ACCELERATED CELL DEATH 2); red chlorophyll catabolite reductase	-	+	chloroplast
AT4G37930	SHM1, STM, SHMT1 | SHM1 (SERINE TRANSHYDROXYMETHYLTRANSFERASE 1); glycine hydroxymethyltransferase/ poly(U) binding	+	+	chloroplast
AT4G38460	GGR | GGR (geranylgeranyl reductase); farnesyltranstransferase	-	+	chloroplast
AT4G38970	fructose-bisphosphate aldolase, putative	+	+	chloroplast
AT5G03940	FFC, 54CP, CPSRP54, SRP54CP | CPSRP54 (CHLOROPLAST SIGNAL RECOGNITION PARTICLE 54 KDA SUBUNIT); 7S RNA binding / GTP binding / mRNA binding / signal sequence binding	+	+	chloroplast
AT5G04140	GLU1, GLS1, GLUS, FD-GOGAT | GLU1 (GLUTAMATE SYNTHASE 1); glutamate synthase (ferredoxin)	+	+	chloroplast
AT5G04590	SIR | SIR; sulfite reductase (ferredoxin)/ sulfite reductase	-	+	chloroplast
AT5G04740	ACT domain-containing protein	-	+	chloroplast
AT5G05730	ASA1, TRP5, AMT1, WEI2 | ASA1 (ANTHRANILATE SYNTHASE ALPHA SUBUNIT 1); anthranilate synthase	-	+	chloroplast
AT5G06290	2-Cys Prx B | 2-Cys Prx B (2-Cysteine peroxiredoxin B); antioxidant/ peroxiredoxin	-	+	chloroplast
AT5G08280	HEMC | HEMC (HYDROXYMETHYLBILANE SYNTHASE); hydroxymethylbilane synthase	+	+	chloroplast
AT5G08650	GTP-binding protein LepA, putative	+	+	chloroplast
AT5G08740	NDC1 | NDC1 (NAD(P)H dehydrogenase C1); NADH dehydrogenase	+	-	chloroplast
AT5G09660	PMDH2 | PMDH2 (peroxisomal NAD-malate dehydrogenase 2); malate dehydrogenase	-	+	chloroplast
AT5G10920	argininosuccinate lyase, putative / arginosuccinase, putative	+	-	chloroplast
AT5G11450	oxygen-evolving complex-related	-	+	chloroplast
AT5G11880	diaminopimelate decarboxylase, putative / DAP carboxylase, putative	-	+	chloroplast
AT5G12040	carbon-nitrogen hydrolase family protein	+	-	chloroplast
AT5G13030	unknown protein	+	+	chloroplast
AT5G13420	transaldolase, putative	+	-	chloroplast
AT5G13650	elongation factor family protein	+	+	chloroplast
AT5G14060	CARAB-AK-LYS | CARAB-AK-LYS; amino acid binding / aspartate kinase	-	+	chloroplast
AT5G14200	3-isopropylmalate dehydrogenase, chloroplast, putative	-	+	chloroplast
AT5G14260	SET domain-containing protein	-	+	chloroplast
AT5G14460	pseudouridine synthase/ transporter	+	-	unknown
AT5G14590	isocitrate dehydrogenase, putative / NADP+ isocitrate dehydrogenase, putative	+	+	chloroplast
AT5G14660	PDF1B, DEF2, ATDEF2 | PDF1B (PEPTIDE DEFORMYLASE 1B); iron ion binding / peptide deformylase	-	+	chloroplast
AT5G15390	tRNA/rRNA methyltransferase (SpoU) family protein	+	-	unknown
AT5G15450	APG6, CLPB3, CLPB-P | CLPB3 (CASEIN LYTIC PROTEINASE B3); ATP binding / ATPase/ nucleoside-triphosphatase/ nucleotide binding / protein binding	+	+	chloroplast
AT5G16240	acyl-(acyl-carrier-protein) desaturase, putative / stearoyl-ACP desaturase, putative	-	+	unknown
AT5G16290	acetolactate synthase small subunit, putative	-	+	unknown
AT5G16440	IPP1 | IPP1 (ISOPENTENYL DIPHOSPHATE ISOMERASE 1); isopentenyl-diphosphate delta-isomerase	-	+	chloroplast
AT5G16715	EMB2247 | EMB2247 (embryo defective 2247); ATP binding / aminoacyl-tRNA ligase/ nucleotide binding / valine-tRNA ligase	-	+	chloroplast
AT5G17530	phosphoglucosamine mutase family protein	+	-	chloroplast
AT5G17990	TRP1, pat1 | TRP1 (tryptophan biosynthesis 1); anthranilate phosphoribosyltransferase	-	+	chloroplast
AT5G19220	ADG2, APL1 | APL1 (ADP GLUCOSE PYROPHOSPHORYLASE LARGE SUBUNIT 1); glucose-1-phosphate adenylyltransferase	+	+	chloroplast
AT5G20720	CPN20, CPN10, CHCPN10, ATCPN21, CPN21 | CPN20 (CHAPERONIN 20); calmodulin binding	-	+	chloroplast
AT5G20980	ATMS3 | ATMS3 (methionine synthase 3); 5-methyltetrahydropteroyltriglutamate-homocysteine S-methyltransferase/ methionine synthase	-	+	chloroplast
AT5G22620	phosphoglycerate/bisphosphoglycerate mutase family protein	-	+	chloroplast
AT5G23010	MAM1, IMS3 | MAM1 (METHYLTHIOALKYLMALATE SYNTHASE 1); 2-isopropylmalate synthase/ methylthioalkylmalate synthase	-	+	chloroplast
AT5G23120	HCF136 | HCF136; protein binding	+	+	chloroplast
AT5G24300	SSI1, SSI, ATSS1 | SSI1 (SUPPRESSOR OF SALICYLIC ACID INSENSITIVITY 1); starch synthase/ transferase, transferring glycosyl groups	+	+	chloroplast
AT5G24490	30S ribosomal protein, putative	-	+	chloroplast
AT5G26742	emb1138 | emb1138 (embryo defective 1138); ATP binding / ATP-dependent helicase/ RNA binding / helicase/ nucleic acid binding / zinc ion binding	+	+	chloroplast
AT5G27380	GSH2, GSHB | GSH2 (GLUTATHIONE SYNTHETASE 2); glutathione synthase	+	-	chloroplast
AT5G27560	unknown protein	+	+	chloroplast
AT5G28500	unknown protein	-	+	chloroplast
AT5G30510	RPS1, ARRPS1 | RPS1 (RIBOSOMAL PROTEIN S1); RNA binding / structural constituent of ribosome	-	+	chloroplast
AT5G35170	adenylate kinase family protein	+	-	chloroplast
AT5G35360	CAC2 | CAC2; acetyl-CoA carboxylase/ biotin carboxylase	+	+	chloroplast
AT5G35630	GS2, GLN2, ATGSL1 | GS2 (GLUTAMINE SYNTHETASE 2); glutamate-ammonia ligase	+	+	chloroplast
AT5G35790	G6PD1 | G6PD1 (GLUCOSE-6-PHOSPHATE DEHYDROGENASE 1); glucose-6-phosphate dehydrogenase	+	+	chloroplast
AT5G36170	HCF109, ATPRFB | HCF109 (HIGH CHLOROPHYLL FLUORESCENT 109); translation release factor/ translation release factor, codon specific	+	+	chloroplast
AT5G36700	ATPGLP1, PGLP1 | PGLP1 (2-PHOSPHOGLYCOLATE PHOSPHATASE 1); phosphoglycolate phosphatase	-	+	chloroplast	builds an ambiguity group with: AT5G36790
AT5G36880	acetyl-CoA synthetase, putative / acetate-CoA ligase, putative	+	+	chloroplast
AT5G37850	SOS4, ATSOS4 | SOS4 (SALT OVERLY SENSITIVE 4); kinase/ pyridoxal kinase	-	+	contamination
AT5G39790	5'-AMP-activated protein kinase beta-1 subunit-related	-	+	chloroplast
AT5G39830	DEGP8, DEG8 | DEG8; peptidase/ serine-type peptidase	+	+	chloroplast
AT5G41670	6-phosphogluconate dehydrogenase family protein	+	+	contamination
AT5G42650	AOS, CYP74A, DDE2 | AOS (ALLENE OXIDE SYNTHASE); allene oxide synthase/ hydro-lyase/ oxygen binding	-	+	chloroplast
AT5G43780	APS4 | APS4; sulfate adenylyltransferase (ATP)	-	+	chloroplast
AT5G44520	ribose 5-phosphate isomerase-related	-	+	chloroplast
AT5G45170	CbbY protein-related	-	+	chloroplast
AT5G45390	CLPP4, NCLPP4 | CLPP4 (CLP PROTEASE P4); serine-type endopeptidase	-	+	chloroplast
AT5G45930	CHLI2, CHL I2, CHLI-2 | CHLI2 (MAGNESIUM CHELATASE I2); ATPase/ magnesium chelatase	+	-	chloroplast
AT5G46110	APE2, TPT | APE2 (ACCLIMATION OF PHOTOSYNTHESIS TO ENVIRONMENT 2); antiporter/ triose-phosphate transmembrane transporter	-	+	chloroplast
AT5G46290	KAS I | KAS I (3-KETOACYL-ACYL CARRIER PROTEIN SYNTHASE I); catalytic/ fatty-acid synthase/ transferase, transferring acyl groups other than amino-acyl groups	+	+	chloroplast
AT5G46580	pentatricopeptide (PPR) repeat-containing protein	-	+	chloroplast
AT5G47840	AMK2 | AMK2 (Adenosine monophosphate kinase); ATP binding / adenylate kinase/ nucleobase, nucleoside, nucleotide kinase/ nucleotide kinase/ phosphotransferase, phosphate group as acceptor	-	+	chloroplast
AT5G47860	unknown protein	+	+	chloroplast
AT5G48220	indole-3-glycerol phosphate synthase, putative	+	+	chloroplast
AT5G48300	ADG1, APS1 | ADG1 (ADP GLUCOSE PYROPHOSPHORYLASE 1); glucose-1-phosphate adenylyltransferase	+	+	chloroplast
AT5G48960	5' nucleotidase family protein	+	+	chloroplast
AT5G49030	OVA2 | OVA2 (ovule abortion 2); ATP binding / aminoacyl-tRNA ligase/ catalytic/ isoleucine-tRNA ligase/ nucleotide binding	-	+	chloroplast
AT5G49910	CPHSC70-2EAT SHOCK PROTEIN 70-2, HSC70-7 | CPHSC70-2EAT SHOCK PROTEIN 70-2 (CHLOROPLAST HEAT SHOCK PROTEIN 70-2); ATP binding / unfolded protein binding	-	+	chloroplast
AT5G50920	CLPC, ATHSP93-V, HSP93-V, DCA1, CLPC1 | CLPC1; ATP binding / ATP-dependent peptidase/ ATPase	+	+	chloroplast
AT5G51820	PGM, ATPGMP, PGM1, STF1 | PGM (PHOSPHOGLUCOMUTASE); phosphoglucomutase	+	+	chloroplast
AT5G52010	zinc finger (C2H2 type) family protein	+	-	unknown
AT5G52520	OVA6, PRORS1 | OVA6 (OVULE ABORTION 6); ATP binding / aminoacyl-tRNA ligase/ nucleotide binding / proline-tRNA ligase	+	+	chloroplast
AT5G52920	PKP1, PKP-BETA1, PKP2 | PKP-BETA1 (PLASTIDIC PYRUVATE KINASE BETA SUBUNIT 1); pyruvate kinase	+	+	chloroplast
AT5G54190	PORA | PORA; oxidoreductase/ protochlorophyllide reductase	+	-	chloroplast
AT5G54770	THI1, TZ, THI4 | THI1; protein homodimerization	-	+	chloroplast
AT5G54810	TSB1, TRPB, TRP2, ATTSB1 | TSB1 (TRYPTOPHAN SYNTHASE BETA-SUBUNIT 1); tryptophan synthase	-	+	chloroplast
AT5G55220	trigger factor type chaperone family protein	+	+	chloroplast
AT5G55280	FTSZ1-1, ATFTSZ1-1, CPFTSZ | FTSZ1-1; protein binding / structural molecule	+	+	chloroplast
AT5G57850	aminotransferase class IV family protein	-	+	chloroplast
AT5G57960	GTP-binding family protein	-	+	chloroplast
AT5G58330	malate dehydrogenase (NADP), chloroplast, putative	+	+	chloroplast
AT5G58770	dehydrodolichyl diphosphate synthase, putative / DEDOL-PP synthase, putative	-	+	unknown
AT5G59750	riboflavin biosynthesis protein, putative	-	+	chloroplast
AT5G60390	elongation factor 1-alpha / EF-1-alpha	+	-	contamination
AT5G60600	GCPE, ISPG, CSB3, CLB4, HDS | HDS (4-HYDROXY-3-METHYLBUT-2-ENYL DIPHOSPHATE SYNTHASE); 4 iron, 4 sulfur cluster binding / 4-hydroxy-3-methylbut-2-en-1-yl diphosphate synthase	+	+	chloroplast
AT5G61510	NADP-dependent oxidoreductase, putative	+	-	contamination
AT5G62790	DXR, PDE129 | DXR (1-DEOXY-D-XYLULOSE 5-PHOSPHATE REDUCTOISOMERASE); 1-deoxy-D-xylulose-5-phosphate reductoisomerase	-	+	chloroplast
AT5G62990	emb1692 | emb1692 (embryo defective 1692); ubiquitin thiolesterase	+	-	unknown
AT5G63890	ATHDH | ATHDH (HISTIDINOL DEHYDROGENASE); histidinol dehydrogenase	+	+	chloroplast
AT5G64050	ATERS, OVA3, ERS | ERS (GLUTAMATE TRNA SYNTHETASE); glutamate-tRNA ligase	+	+	chloroplast
AT5G64300	ATGCH, GCH, ATRIBA1, RFD1 | ATGCH; 3,4-dihydroxy-2-butanone-4-phosphate synthase/ GTP cyclohydrolase II	+	+	chloroplast
AT5G64380	fructose-1,6-bisphosphatase family protein	-	+	chloroplast
AT5G64840	ATGCN5 | ATGCN5 (A. THALIANA GENERAL CONTROL NON-REPRESSIBLE 5); transporter	+	-	unknown	in plastid according to latest PPDB update
AT5G65620	peptidase M3 family protein / thimet oligopeptidase family protein	+	+	chloroplast
AT5G65780	ATBCAT-5 | ATBCAT-5; branched-chain-amino-acid transaminase/ catalytic	+	+	chloroplast
AT5G65840	FUNCTIONS IN: molecular_function unknown; INVOLVED IN: biological_process unknown; LOCATED IN: chloroplast stroma, chloroplast; EXPRESSED IN: 22 plant structures; EXPRESSED DURING: 13 growth stages; CONTAINS InterPro DOMAIN/s: Thioredoxin fold (InterPro:IPR012335), Thioredoxin-like fold (InterPro:IPR012336); BEST Arabidopsis thaliana protein match is: unknown protein (TAIR:AT2G37240.1); Has 167 B…	-	+	chloroplast
AT5G66055	EMB2036, AKRP | AKRP (ANKYRIN REPEAT PROTEIN); protein binding	+	-	chloroplast
AT5G66120	3-dehydroquinate synthase, putative	+	+	chloroplast
AT5G66190	ATLFNR1, FNR1 | FNR1 (FERREDOXIN-NADP(+)-OXIDOREDUCTASE 1); NADPH dehydrogenase/ electron transporter, transferring electrons within the cyclic electron transport pathway of photosynthesis/ electron transporter, transferring electrons within the noncyclic electron transp	-	+	chloroplast
AT5G66470	GTP binding / RNA binding	-	+	chloroplast
AT5G66530	aldose 1-epimerase family protein	+	-	chloroplast
AT5G66570	PSBO-1, OEE1, OEE33, OE33, PSBO1, MSP-1 | PSBO1 (PS II OXYGEN-EVOLVING COMPLEX 1); oxygen evolving/ poly(U) binding	-	+	chloroplast
ATCG00480	ATPB | chloroplast-encoded gene for beta subunit of ATP synthase	-	+	chloroplast
ATCG00490	RBCL | large subunit of RUBISCO. Protein is tyrosine-phosphorylated and its phosphorylation state is modulated in response to ABA in Arabidopsis thaliana seeds.	+	+	chloroplast
ATCG00740	RPOA | RNA polymerase alpha subunit	-	+	chloroplast
ATCG00800	encodes a chloroplast ribosomal protein S3, a constituent of the small subunit of the ribosomal complex	-	+	chloroplast
ATCG01110	NDHH | Encodes the 49KDa plastid NAD(P)H dehydrogenase subunit H protein. Its transcription is regulated by an ndhF-specific plastid sigma factor, SIG4.	-	+	chloroplast
